# Supplementary material for: Novel Viral DNA Polymerases From Metagenomes Suggest Genomic Sources of Strand-Displacing Biochemical Phenotypes
Source: Front Microbiol. 2022 Apr 21;13:858366. doi: 10.3389/fmicb.2022.858366 (PMC9069017; doi:10.3389/fmicb.2022.858366)
Supplement: Supplementary file 1 [file Table_1.xlsx]

## Sheet: Supplemental Helicase data
Supplementary Table S1. Summary of open reading frame (ORF) annotations for selected PolA contigs
Sequence ID	PolA Source	762 residue identity	1st helicase type	1st helicase sequence	2nd helicase type	2nd helicase sequence	Other genes	Source of annotation info
F_R1	Puniceispirillum_phage_HMO-2011, NCBI: NC_021864.1	Phenylalanine	DnaB	MELTLIRSLMDKEFYDDHRGSRCPTRLFSKDVRKIKESIDMAMDRYERTVTPDEIEALFMSNNPTLTTAQKQAYTSLFNTIKSEQPMGGDVAQEVLSKLFQQVIGEDVANIGFDMVNGSAATLEALRNLLEQYGDDFTPNLKIEWDDISIETLMAKAELEAKWSFNIPSVTRKVEGVSGGQLIEVGARPNTGKTSFHASLIAAPGGFASQGAKCVILCNEEPTHRVGARYLTAAAGMSAREVKSNMQVARSLYEPVMNNIRIKEAGGRDMAWVESVCKSYKPDILVLDMGDKFQTAGGFSRPDEALKACAIHARQIAKTYDCAVFYMSQLSAEAEGRSQLNQSMMEGSRTGKAAEADLMILIGKSPTVEGQEEDSPLRHMNIVKNKLNGWHGMVNCELN…	none		RNR, MazG, endonuclease, primase, phage lysozyme, terminase lg subunit, portal protein, coat protein, tail collar protein, tail fiber protein, integrase	NCBI
F_R2	Vibrio_phage_VPMS1, NCBI: NC_021776.1	Phenylalanine	RecD-like	MDKVTELFVKFLADEDAWDMFVTGQAGTGKTTQLYNQVNYCMSEDIPYVVCAYTHRACDILRSKLPNGAKVITLHSWLKKRPGINQHATNEKAIDINTRSGSSERPRVVFIDEYSMVGEKDGADITYEQDPSYSGTPDIKLVYLGDPNQLPPVGDTPFVKPYGDYNVRLTKIWRQAEDNPLITPLTQLVEMLGGAPLKPLEANSNFKRGVDIVKEYLEHTAAIDQWEAPDECRILAYTNERVESLNAKIQGYSEPLPNDKLFSPTTQLEYTFMGWVDDPDYVDTPFNGEVHKGSKYKTLEYLIKSGNCRFAELQDQDGAVLTVACTFGHYQQKLKLEELKAAAAKSNADIEKAHRGFKAAGWAAQNPKTKLARARSKGWRDFLSYDECVICLDFNHAMT…	SNF2	MKPYQYQEELSDEALEILRENAIVYLAMEERTGKTLTAILTVEKSKAERCLVITKKKALDGWADTLESFNVTKHYTVVNYHQAYKYASGEFDVIILDESHNYISSFPKPGKIHKKLEPICKGKPIIYISATPHAQGPQMLFHQFKLSSFSPWWKHTNFYKWFSIYGKPYTKEINGIKVPQYDRCCEKMILDCVSHLFITKTRKELDFEHEPEDKLHYVEMGEAFRKVYNHLVKHELINLSVGELVCDSKSKLRTSLHQLEGGTMKIGDERHVLPNTEKVDFIKKHFGDRKDVVIMYNFKAEETKLRLHFKHALLLQATSYAEGVDLHEYSDLIIYSQDYSTARHTQRRARQCNKKRASPITVHYLLVKKAISEQVYKTVSVNKKNYVDSVFSKVTL	thymidylate synthase, DNA repair protein NTP-PPase, nuclease, DNA binding protein, helicase, DNA ligase, endonuclease, DNA topoisomerase, endonuclease V, tail tubular protein, lysogenic conversion protein, tail fiber assembly protein, portal protein, DNA injection protein, short tail fiber adhesin, tail component, lower collar protein, Rz lysis protein, major capsid protein, head completion prote…	NCBI
F_R3	Mycophage_D29, NCBI: NC_001900	Phenylalanine	DnaB	MVLVCAGPGTGKSAFVLAYALKSKVPTLYFSADSDAFTQISRSVSILSGWSLERSTRAVREQSIEESIANDLDEIPIRFNYKASPSLDEIENALAAYDALYEDFPALIVVDNITNVRTESGDGDDPFSGLESLMDYLHEMARETGSCVIGLHHVTGPYNDGDKAIPLGGIKGQIGRVPEMVLTLHRESDGFGPDSLNVSTVKNRGGKSDPSGNDYAALEFIGDTMQINDFDH	none		HNH endonuclease, CMP deaminase, DNA binding protein, FAD-dependent thymidylate synthase, RNR, metallophosphoesterase, NrdH-redoxin, DNA primase, endonuclase VII, esterase, PD-(D/E)XK nuclease family protein, tail protein, lysin A, lysin B, terminase, portal protein, capsid maturation protease, scaffolding protein, major capsid protein, head-to-tail stopper, tail terminator, major tail protein, t…	NCBI
F_S2	ctg7180000447062	Phenylalanine	none		none		Thymidylate synthase, deaminase in luxG 3' region	MetaGene ORF caller & top blast hits from UniProt
F_S4	ctg7180000431840	Phenylalanine	none		none		RNA polymerase sigma factor, transcriptional repressor NrdR, Flavin-dependent thymidylate synthase, Tail fiber protein	MetaGene ORF caller & top blast hits from UniProt
F_S8	ctg7180000370009	Phenylalanine	SNF2	MSCSSNDERRIRLTAFDGPPGTGKTRRIVQEAQRWSRDSRIAVVTYTKDAAAIVKQRAPNIVSGTVYSLTWPYVKDYAKSKAGMARHAASYQQRKIHHLFDPALEQYKADAPSARPPHRLDEAARRLHGWEKGEPPFPLAESKAEAQLKFLLPMARWLEVGAPVPAEEHFDMLMIDESQDMSWVELRAALALVRPGGEVWAFGDPGQAIFGTPKGMTGSSLPPVWERADQRTVLDKGYRVGNPVASVAAKALKSWYDRPARTFAAEHETALHVWDCEHAPRAGLVMGYSRASVAKAFTSWGLRQTGVVPKVAEADHELVLSTGHAAKGAEANDVYLLPWSRIAMDRLMQKDPATLRLLYVMLTRGRKRVHVPRTLKARLL*	none		RuvC - endodeoxyribonuclease	MetaGene ORF caller & top blast hits from UniProt
F_S9	ctg7180000342260	Phenylalanine	DnaB	MTLESALLKQIIANGDFETWNGLKEHYFPEGEYRKLWKVVDKHVHKYNNLPSFEDLKLEIRSRDLQEKIYAIESVETDVESIVLLDYLKNQFTQSEILSKIEHYVDTQVAISDARENIDLLQEIVVQVEDSVDTNDEADDMETVELFDSDEDLAKFLPLGLNQEYDLDYQFSPKDLVVIGGQRGGGKSFTCCNVAAAAQERGKSALYFTIEMDTRQMLQRICGIQTGVPSKRIKAKNLSPMEWDKVAQWWAARFNGGEECYKEWQDHQNFDKFHYQLSRNRLANIPQIDIHYDPSLTLAKIISVVRQKQAQLPNLGVVIVDYLNQVKRHNAPNRSGQYDWTEQIEISKGLKSLAQESKVLVLSAFQTNEKGEARFSKGILDAVDAAYSIQHWGDEEPCI…	D10	MEATRFGIYLKSMKAVYSNRIYLSVDSKLSSDIEKELTYTIAPRIPTDPPIVFKTIRWIKDGLISIPVGREDLVPADYEIVDKRVTSPVELPDFAFTLRPSQQKVHDEVNDNAIVNAWVSWGKTITALAIAKKLGQKTLVVTHTTNLRNQWEKDVQKCFGIQAGRIGSGSFDTSSPIVCGNIQSLYRKMDDIKQVFGTLILDEMHHVSSPTFTRIVDEMPARYKIGLTGTLERKDGRHVVFRDYFGHNVMKPPKENYMTPKIHVIKSEIRFLDGAYTPWAERINHLAYNEEYVHSVSMIAAKYAAEGHKVLVVSDRVAFLKACANLCGDKAVSITGDMEFAERDKVMNQIRKDKNILFGTQAIFSEGISLNDLSCLVLGTPINNEPLLTQLIGRVIREK…	DNA ligase, Transcription factor D5 (T5 phage), Deoxyadenosine kinase, DnaG (primase), Helicase D10 (T5 phage), SSBP, alkylhydroperoxide reductase, Exonuclease subunit 1 (T5 phage), Exonuclease subunit 2 (T5 phage), Glutaredoxin, D14 protein (T5 phage), 5'-3' exonuclease (T5 phage), RNR lg and sm subunits (376L), Nicking endonuclease, terminase lg subunit, tip attachment protein, tail tip assembl…	MetaGene ORF caller & top blast hits from UniProt
F_S21A	deg7180000277972	Phenylalanine	none		none		RTPR, Nucleotide Kinase (gp1.7 of T7 phage), T3 Endodeoxyribonuclease	MetaGene ORF caller & top blast hits from UniProt
F_S21B	ctg7180000394821	Phenylalanine	none		none		Endodeoxyribonuclease (gp3 of T7)	MetaGene ORF caller & top blast hits from UniProt
F_S23	ctg7180000385821	Phenylalanine	DnaB	MALIDLNLLRILKTRQDYYRIRGRVPTSVMDAQTTALIADFGKYFETFPEQDSVDYATFIPLFRSRHPNLTAEQRAAYEGIMHNALTQDVAAEVKDGIMLSLLELRVGTDLANLVAQFDAGECHNIHAALSRVLDDFKTDANIKTLDYIRTDIGDLLQAEMDDSGLRWRLECLNSSMRGLRAGDFGIIAGRPDRGKTTLLTSELTCLAPQLPADRCTLWLNNEGPGDRIIPRLYQAALGMTQSELITLHNKGKLRQAYIDVMGAIDRIRIVDVHGIDNYAVEGLIEKNNPGVVVFDMIDKIRGFGDAARTDLGLEKMYDWGRDSAVKHGFAGLATSQISNEGDGLQFPTLGMLKDSKTGKQGACDFQLMIGSSNDPGLNGVRYIGLPKNKLRREGGAQD…	none		DnaG (primase), Terminase lg subunit (gp19 of T3), DNA directed RNA polymerase (T3), tail tubular protein (gp12 T7 phage), major capsid protein (gp32), portal protein	MetaGene ORF caller & top blast hits from UniProt
F_S24	ctg7180000287950	Phenylalanine	SNF2	MSLLAKLKERSAGPARQTEVQRIIDLPQVEADDSFDQTSIQRRPDCPLTLNKIQRQALSSLTQHNSLFGPIGVGWGKSWIAVLSGSALKADLSIILAPASTLDNLRNVLNQLSRHFWVPRTHVMSYAALSQPTTTCLLSDISKGHSKVVLVCDEAHKLKRMDSARTKRVVRFMQSNPTTIFVPLSGTMTSKSVKDFAHLAEMALRDNTPLPRDPHDLEAWSQVLDSDGRPTQHDFERFMPVDPKVEGTSQQERCRRTFQHRLRRTPGVVASDVGSLGTSLVIEGITDVNIPPIINDALTTIESGEDLSGEVLVDDASVWRAKQHVTQGFFYQWDWPDGIPDYDYMDARSSWSRHVRAVLSTEARTGFDSPTLVAKEVERQLESGANDPIHRAYKRWLPY…	none			MetaGene ORF caller & top blast hits from UniProt
F_S50	ctg7180000332305	Phenylalanine	SF1/AddA	MDNLNFRQKKIKEVFLKTDKNILVQAGPGTGKSTTMLYLAKYLDIFDKGVMLAFNKRIVEELNEKLAKKNIKNVKADTLHAFGLSLIRKANIKFKIDKNKFYKIYNSLDEYYMQKIKSLSQKEEMTVMFNLKFLDNFSRIYINEDFDFIKKTAINAGIWEASDNSFIREVWKEFISKRNDMNSKNYKIIDFTDMLYYPVLFNLKVEENFTHVFIDESQDLSLLQHRIFRLICENPSFKKFISVGDYRQSINGFAGASPNSFDLFKEYENTVILPLDITYRCPPIITDELVKIYSGITPFKKDGGNLLVKNEKFINEIPEKSLVLCRNTAPLIKMSFMLANINKKCYILGKDTLNSVKNQLRNYMDLNIYKALADASSELAEVSKKNNQESRIKFYLLKD…	none		Translocase, dUTPase, uracil DNA glycosylase, Exo-glucosaminidase LytG, interlanin J	MetaGene ORF caller & top blast hits from UniProt
L1_R1	Ruegeria Phage 67 (unpublished)	Leucine	SNF2	MAKGDTRQYLQPEAHELIHGFDRTLTEEDFDEYQLWMSKLLQEHDAVLLGAFMGSGKTATTLHAFHQKWQTGEWTKGLIIAPLNVAKDTWPDEIMVWDFARELQYSAIVGDEETRLRALEEEADLYIINRENLKWLYEHKGARWFRQFDVMIYDEASRLKGGDKKTKKGKPRKDGTVKPRSRSEFGYTAQVRRMIPNVWELSGTPSSNGLIDLWGPGYLLDYGERLGKSLTAFRNRWFRHDQYKRTWEPFDHSEAQIMEALQDIMYVLREEDYLKLPPLQVYDRFVHMDPKHQAMYNRFQRTLALDEFDVEAVNNGVLANKLLQFANGSIYSEADQDDPNWTPQTPPVANFIHNRKLDELASILQEAEGAPVLIAYTFKFDVHAIKKRFPWIRVYGETP…	none		SNF2, Cas4, ThyX, MazG, Major capsid protein, head decoration protein D, signal peptide peptidase (SppA), portal protein, terminase, tape measure protein, serine protease, tail protein, lysin	MetaGene ORF caller & top blast hits from UniProt
L1_S55	ctg7180000328598	Leucine	SNF2	MLSRKDLHPYQVKGTKYIKDQDYTALWWEMGLGKTATVLTALDDLIHAFEANRVLIIAPLLVAKSTWEREKSNWSHLQHLNIASACGLEKQRLAGLAKNAVITTINPENVVWLTEYYGDEWPFDTVVIDEADKFKSPSSKRFKALKKKLMHICRVIELTGTPSPNGLLDVWSQLYLLDRGERLGKSFGAYQARYFESDYMGYKWTLRPGSEKKILDQVSDLCLTLKAADYIDMPDRIVNNPTYIMDDALRGRYEDFERDCVMNLAGDDMITADTAAVMINKLQQFANGFMYHNEDIVSLHKHKLELLESVVSEAAGKPILVAYQFKADKAAILKHFKKAVALTEDNIDAWNRGEIPILVAHPASAGHGLNLQAGGNRVVWFGPTWNLGHYLQFNARLAR…	none		Terminase lg subunit	MetaGene ORF caller & top blast hits from UniProt
L1_S67	ctg7180000315668	Leucine	Rad54/SNF2	MGVELMPHQVDGVAFLKDCDSAMLHWDMGTGKTYPAVTAFGDVIEDGRVVWIGPAVSRRNVAREIEAVHGTRFTTKVIEKGSDRLEGADVFILSYDLVTRDTVFERLLDLDIDVLVLDELQYLKNHKSKRAGRILGHQGLASRSKYVWGLTGTPCPNHIGEIFPWVHSRHPEVIATRSGRPMGYYQFIDAFCQQIETPFGNRIVGSKVEEGGALWDALGDVVDTVRKEDVLDDLPPVRFAQVEVAGDKTAREVRELEEEYREQLDAVIAGTQGFDTLEMHLTTLRRATEMCKVGDAIEILRGELECGAIEKVVVFANFIDTIEALLEGLKDYGARGIHGSVTPKKRQDAIDGFQSMEEFRVIVGQTLAAGTAITLHANGLCQDVLFVGADWVPANNSQA…	none		Integrase, holliday junction resolvase, portal protein	MetaGene ORF caller & top blast hits from UniProt
L1_S72	ctg7180000285990	Leucine	none		none		lysis protein, nuclease, transcription elongation factor Spt5, DNA ligase, RTPR	MetaGene ORF caller & top blast hits from UniProt
L1_S75	ctg7180000266333	Leucine	SNF2	MNLSEYEWPRPHGFTPFDHQKKTCEFLITNKKAFCFNEQGTGKTASVIWATDYLMTIGVLRRVLIVCPLSIMKSAWQADLFKFALHRTVSVAYGPATKRKEIVKAKSEYVIVNFDGVQILKKEIINGGFDLIVIDEASAYKNAQTDRWRTMRDICKHVKGLWMLTGTPAAQSPTDAYGLAKLVNPSNVPQFFGMFRDQVMYPVTQYRWAPREGAKQIVHKALQPAIRFEKADCLDLPPTTYIDREAPLSPQQKKFYDVLVKQMLIEADGEEITAINAAVQVNKLLQISGGAVYTSTKEVVEFDVKNRLNAVLEVIEESSHKVLVFVPFSHTIELLEKFLIKQNITVERIDGSIPVNRRADTVRRFQEADDPRVLIIQPQAAAHGLTLTAANTIIWYAPV…	none		holliday junction resolvase	MetaGene ORF caller & top blast hits from UniProt
L2_R1	phiJL001, NCBI: NC_006938.1	Leucine	SNF2	MEHYPHTMPPFNHQEEELDQHWDKPWRAIFWEQGTGKMKAGYDFALTQWQAGIIDTLIVLAPNGVHRDWVEEGFKKGDPNNPFNQPLVPPEWHDQIDAAWYHGGKAGNKSHQKKMRDLFYSKKFVVLTMSYDSAKTKKNKASGWIGGKLFLEKMLRERRCAFILDEASCIQSPTSQITKTLVGRGGKGGIARHAVSRRIMEGTPVDEGPFNVYPQMQFLDQEFWKDRGFASWASFKTYFGVWREGFNGVTNKSFQQCVGYQNLDELKRILKPHSSRVLKKDALDLPDKLYQHVRFEMSPEQWKMYEQIREELMAMVRADGSDIETLLTAELPIVNVLRLYQITAGYLPFQEDVNGEPVERVHTFKENPRLETALAELRRQTDKTVVWCRFTRDIDLLTA…	none		deoxycytidylate deaminase, thymidate synthase, RNR, exonuclease V, tape measure protein, repressor, coat protein, endolysin, glucosyl transferase, cell wall hydrolase, minor head protein-like, 62kDa structural protein, terminase	NCBI
L2_S12	ctg7180000497560	Leucine	SNF2	MSEYNFKTKPYAHQLEALKQAYNKEYYAFFMEMGTGKSKVLIDEIGGYFLQGKIDSALIIAPKGVYRNWERGEIPTHLPDEIPYTVAAWRAPSEMTKDDKKKLKDIIYPNGKLRILLMNIEALSGSVGIKYVTQFLHRNRTLLAIDESTTIKTPTASRTKNAIKISKLAKIRRIMTGSPVTKNPLDVYAQLEFLSPNITRQNYWAFKSRYAVMVRRNFGTRSTNLVVGFQRLPELNTIIDQYSYRVLKEDCLDLPEKIYTTRTISLTTEQVKAYEEMRRFNITEMDGKTMTSLSTLAALIRLHQITCGHITFDDGTTKEIKSNRMNELLNILDEVDGKVIIWANYRFDIKNIQQTLSEKFGSDSVATYYGDTKDKDRQDIVEKFQDKNSSLKYFVGNPS…	UvrD	MILQDSQSKKTKIVFGPPGTGKTTYLLSVVEDALRKGIAPDKIGYFAFTKKAAKEAVTRAMEKFKLDRKSFKYFRTLHSMAFLMLGLQNSDVMNDDDYRAVSDYVQVKLINPNKSVDDLGVSTPQDPYLKIIDQAKIKNVSLSNEFIQSNEHIQGGFEKLSQIASGLQRYKYSRAKFDFTDMIVEFNKQNSAPKLEIVIIDEAQDLSFIQWQMTEILIRNSKEAYIAGDDDQAIFDWAGADTKRLGLIGGEREILAQSYRIPRAVHHVAANLINRVSDRVIKNWNPKEDEGIVQRHSLLFNNHIDFTKGEWLILARTNYMLDPIMDRLRDNGLFYQFKNRSSISEKMISAIQGWKSLQERQDIDLATAQNIYYYMKGNSNIEHGYKEKIKTADNEVMYN…	10kDa chaperonin (GroES), lysozyme (lysis protein T4), Terminase lg subunit, acetyl CoA synthase, methionine tRNA ligase	MetaGene ORF caller & top blast hits from UniProt
L2_S13	ctg7180000370943	Leucine	RecD-like	MEWGPQQEKGLTAVSRWLGNRDGNQLFRLFGYAGTGKTTLAKHLAEGVDGDVLFAAFTGKAASVLKASGAPNAQTLHSLIYHPKEKSRERMDELKRELDEVQQMIREDRAEGPPDHVDDRRKLDRVQKLQGEIRAEEKNAARPAFSLNLESKLSTASLLVVDECSMVGEEMAQDILSFGVPVLVLGDPAQLPPVKGTGYFTDARPDIMLTEIHRQARDNPIIEMATRVRNGQSLELGQYGSSSVISRATPELATAANQVIVGKNATRNATNRRMRQLLGYDGAPFPRSGEKLVCLRNDRELGLLNGTLHTSMTDSEELGGYVNLRIRPEDYPDAEPVLVSAHPEHFNGDPEQIGYWERRNAQEFTFGYALTCHKSQGSQWDDVLIIDESRVFRQRDVQM…	none		B12 dependent RNR, protein 7.7 (T7 phage), DnaA, dCTP deaminase	MetaGene ORF caller & top blast hits from UniProt
L2_S14	ctg7180000480998	Leucine	none		none		RuvC endodeoxyribonuclease, tape measure protein, portal protein	MetaGene ORF caller & top blast hits from UniProt
Y_R1	Pelagibacter_phage_HTVC011P, NCBI: NC_020482.1	Tyrosine	gp4	MQENSSNFIRHAPCENCDSQDNLAIYLTPDGSHGHTYCFGCHSYEKTNGELPEVATTKKITNMIEGITEALPSRKINSETCKKFNYETGTYKGEPVHIANYYDKDYNKVAQKLRFADKRFIWLGDPDKITLFGQQVWREGGEKSKIILTEGELDCLSVSAVQGNKYPVCSIPSGSASAKKFIKKELQFLSKFSSIILMFDTDEAGVKASVEVANLLPVRKVKIARLPAKDPSELLQKGQGSKIIDAMWEAKAYTPQGIIQGSDTKDLLLNDEEVETIPYLWNGLNEKLQGIRFGELNLLCGGSGTGKSQMCREIAYDCILKGHKVGYIALEESVKRSIRGIVSVGLNAQIHNPEVRKKFSNEKLLEEFDKVKDNIAFYDHFGSSDSEDLMNRIRYMVQS…	none		DNA maturase A and B, exonuclease, lysozyme, endodeoxyribonuclease I, SSBP, RNA polymerase, integrase, peptidase M, Tail fiber protein, internal virion protein D, tail tubular proteins A and B, capsid protein, scaffolding protein, head-to-tail joining protein	NCBI
Y_R2	Pelagibacter_phage_HTVC019P, NCBI: NC_020483.1	Tyrosine	gp4	MNQTESEFLYHTSCDNCSSSDANSVYSDGHAFCFSCNTTTQGQSTMELTPITKQESNFIKGEHLPLNKRKINLDTVQKYNYQVGSWFARPCHIANYYNDSKELVAQKLRYPSKDFQWLGNPKEAGLFGQETCRGKGKYITVTEGEIDCLSISQAFGNDFDFVSIKTGAAGAKKDIQKSLEFLEGYENVIFMYDQDVHGVEAAVECAKLLTPNKAKIASLPLKDANEMLLAGKTDELKKAMWNAKPYRPDGIVLGSEIFDDIMKEDKYVTAQYPFKSLNDKTHGLRKGELTTITAGTGVGKSSFCRHVALDLLKQDFGVGYIALEESIKRSALGIMGVHLKKPLHLTREGISETQLQETFKSTIGNGNFYLYNHFGNTVADSLLNKIRYLAKSCEVDFVV…	none		lysozyme murein hydrolase, DNA maturase B, RNR alpha and beta, exonuclease, DNA primase, endodeoxyribonuclase I, SSBP, RNA polymerase, integrase, MarR family transcriptional regulator, Virion structural protein, tail fiber protein, tail tubular proteins A and B, capsid protein, scaffolding protein, head-to-tail joining protein	NCBI
Y_R3	Cellulophaga_phage_phi38:1, NCBI: NC_021796.1	Tyrosine	none		none		many tRNAs, GroEL, peptidase, serine recombinase, primase/polymerase, exonuclease, phosphoribosyl transferase, metallophosphotransferase, various "structural" proteins	NCBI
Y_S11	ctg7180000283215	Tyrosine	none		none		tape measure protein	MetaGene ORF caller & top blast hits from UniProt
Y_S27	ctg7180000331815	Tyrosine	gp4	MDDERQESSVLFKGPCDHCGSSDARAVYDDGHTYCYVCPEDTAYGRPEGTTTEQPRRVEKKTSNLLPVGEFRALGKRQLTEDTCKKFGYSVSTDWKGQTVQIAGFRREGQLIAQKVRYQNKDFLHLGEQKPGLWGEHLWKGGGKMLVITEGEIDCMTVSQLQGNKWPVVSLPNGTDKSGASAAKAIKTSLEFVTSFDKVIFMFDMDEPGRVATMACAKLMKPGQAFIAELPFKDPNECLLKGEGKAVVTAMWDAKPYRPDGIINAADLWERVRKPKENNSFEYPWPDLQAKTLGARKGELVVLTAGSGVGKSAVVREINFHLLKQGLTVGNLMLEENVDRTALGYMGLYLNKPLHIDREGVTEDQLHEAFTETTGSGRLWLYDHFGSTSASNLLDRVRY…	none		Endodeoxyribonulcease, endolysin (T7 phage), Endodeoxyribonuclease I (T3 phage), RNA polymerase (T7 phage), integrase, tail tubular protein, minor/majr capsid protein, portal protein	MetaGene ORF caller & top blast hits from UniProt
Y_S28	deg7180000290860	Tyrosine	gp4	MKKSDFTYHAPCFECGSKNNVGVFSDGHGHCFGCGHYYKQYEPKEETKLTNNLIQGELKPLNKRHINLATTTKFNYQTGKHNNKTVQIANYYDKHNKLVAQKLRYPDKSFQWLGDSKQATLFGQNLWRDTNKKIVILEGEIDAMSMAQAQGLKWACVSVKTGSQGAKKDLQQQLEWLEQATEIVLMFDSDTAGKTAAQECSKLFTPGKCKIATLPRKDANEMLVEGETAKLIDCMWGAKTYRPDGIVSGTEVYDLITREDTTQTIPYPFECLNKKTLGMRRGELITITSGTGQGKSQLCRQIAHHLLKQGESVGYIALEESVKRSALGIMGIDLKKPLHLSKDNVSKEDFKKSFDSTVGSGLFYMFDHFGSTQSENLLSKIQYLAKGLNVNWIILDHLS…	none		Methylase BanI, RNA polymerase (T7 phage), Endonuclease I, Exonuclease, RNR lg and sm subunits, ArgDC, portal protein, capsid assembly scaffolding, major/minor capsid protein, tail tubular protein, terminase	MetaGene ORF caller & top blast hits from UniProt
Y_S29	ctg7180000332666	Tyrosine	gp4	MMNETSSEFVRHEPCPNCQSRDNLARYSDGHGYCFGCEYREPANGEVNEFTNIEKKSDMITGEVRALSKRQIDFDTCKFFNYQIGEYNGKPVQIAPYYNSNYQVVAQHIRFPNKDFIWLGDMNEVGLFGQHKWKGSQKMITITEGEIDCMSVSKVQGNKWPVVSVPSGAKSAKKYIKKNLEYLESFENVVFMFDNDEAGNQASIECAKLFSPKKALISKLPMKDANEMLVSNRGKDIIHHIWNAKPYTPEGIIAGTDTWELLIQDDSKESTPYPFAGLNNKCRGIRKGEIVLLTAGSGTGKSQLARELAYDLITKDKTVGYIALEESVARSVRGLASIHLNKKVHEEEIRKLIPQEELKNAWDIIKSKSYFHKHFGSTDSENLMSKIRYLVRGCDCDYI…	none		Exonuclease, endolysin, Endonuclease I, RNA polymerase (T7 phage), Integrase, tail tubular protein, minor/major capsid protein, capsid assembly scaffolding, portal protein	MetaGene ORF caller & top blast hits from UniProt
Y_S32	ctg7180000331424	Tyrosine	gp4	METENNGFVKYHLPCPLCSSSDAVSVNKDGSAYCFSCQEYIKEYNMETTEIQSTNSTNEYEVSNYLKQSNYAEIIDRNIKEQTCRRYGVTVKMDSVGNITNHYYPYHDKQGAKIATKTRYTKLKEFSLQGNTKVSGLFGEHLFNKNKYIIITEGELDCLSAYQMFKTDKYETPVVSIKNGITSAVKDIKGSLDWLEQFDNVIINFDNDDQGREGALKVAELFSPGKCKILHLPNGYKDASDCLSKNKIQVYTKAFWDAKLYAPDGIINANILFDEITKPTLKSFVQYPFEGINKLTYGIRPAELITFTAGSGLGKTQVMREIVHHMIKSTTDNIGLLMLEETPVITSKGLMSIEANQRLHLPDVHVSKEEMKTYFDATVGTGRVFMFDHFGSNSIDNIV…	none		decarboxylase, small heatshock protein	MetaGene ORF caller & top blast hits from UniProt
Y_S33	ctg7180000299907	Tyrosine	gp4	MGQRKIHQPCPFEDCGSSDAATFFADGGVKCFSCGQSKRGSPNADVTAEYTKESKRGFDSIAKQLETGKYTGNPERCLTAKTMETYSALLQGEKVIYGYFTPDDKNTPVASKTRLPGKRMPCDGDMERAGMFGQQLFSAGGKSVTVTEGEEDAMAAYQMQGSKYPCVSIKNGCDAAVKECKAQYDWLNSFETIVFSFDDDEKGRETVEKCAAIFGPKAKIMKHMKGYKDASDYLIDGKKADFIDRWWRAETYQPPGIIDASTLWDLVNEPIQEAMCQYPWEGLNEITYGIRQEELITVCAGSGLGKSQFLREIIYHLKTQTNTKMGLLFLEESVKKTALSLMSLWVQKLLHLPTTKSTEAERREAFEGMFGKDTVYLLDKFGSSDVDSLVGRVRYLAMA…	none		Terminase, RTPR, dCMP deaminase, ppGpp synthase I	MetaGene ORF caller & top blast hits from UniProt
PA1	IMG/M Study ID: Gs0129088	Leucine	SNF2	MDPTKAYVSTAKDGARWLVTALTDFRNSTLLCAYFGETAKVSETHAVVPFTVNNVRSLGRLGALTQLGVMEKLYNWPGRFAPFTHQIKTSDFFATYLRCFCLNEMGTGKTLSVLWAMDFLYRKNLVKKVLIICPLSCVEDVWETQAQELYPGQQLGLLVGTKAKRLKTLKQDFHIYVVNHDGIKVIHDELMAKKWDLIVIDEATAFKNHESQRSEAMAALSGKVSRLWQLSGSIMPNYPTDVWHPAYMAYPSSVPGYELFKRTVMKPIRLGNKRTKKGRQATKWIPTANGEQRAFRILHPTIRFSKAQCLDLPPTTEDWRKIELTKEQKDALSSIRAEAQTSIETENGRINVGRAASVATKIIQVANGVYYHGENRHRINASKRISVCKELIEQSLSKT…	none		PD-(D/E)XK nuclease SF protein	IMG/M database
PA2	IMG/M Study ID: Gs0118704	Phenylalanine	none		none		Ribonuclease D, 3'-5' exonuclease	IMG/M database
PA3	IMG/M Study ID: Gs0111485	Phenylalanine	none		none		RNase H-like endonuclease, AAA+ domain-containing protein, PD_(D/E)XK nuclease superfamily protein	IMG/M database
PA4	IMG/M Study ID: Gs0096890	Leucine	SNF2	VVVVEQAKAIAMKLTNPNRVLDTIPTAKLMTIKGTEIVVTPHKLDEVRVLRNLGIKAPSPIMHYYDWVGRFVPYEHQKLTAAFLTMNKKALVLNDIGTGKTQSALWAADYLMNIGVVKKCLIISPLSTLERVWGDSIFTGFIHRTGITLHGTAARRKKLLKTKADFYIINHDGFNIIYEDAIGMFDLVIVDEAAVLRNPSTNRFKIFRKWMDSNKDIRLWMMTGTPTPNDPTDAWALAKLVNSPFCSGTYTAFRDQVMMKIGQWKWLPRPESVDIVKNILQPSVRYTRDECFDLPDTIIQTRRVALTKEQSDKYKEMLRHFVIEMEEEGSITAVNEAVKLQKLVQIACGVVYDDDGQNIELDCTPRTSVVEEVIEEAGEKVILFVPLTGTLHMLEKKLS…	none		terminase	IMG/M database
PA5	IMG/M Study ID: Gs0095507	Phenylalanine	none		none		Type III restriction enzyme	IMG/M database
PA7	IMG/M Study ID: Gs0111485	Phenylalanine	DnaB	MDKQKVETLVELSIIFSLLRYSDKLYNKISFLTKEDFIYFGGAYEIVTSFLKETEAFKLLKLRDILPADYLENFEDYIADEDDLDTIVRYAELLREKNILSKAEKQIKILSGKKFTSTQELYEQIKSIQDTIIFGKPVADEIYDISKMMDVFEKEFTSEKIRFGFNFSGQNIDKYIYDFVPGNVVVIGARPNIGKTLLALHISRSNAQLGVPTHFISLEMKPYQIFVRLLSMVSGVSAAKIFKNALNEEEEILVKEAQEYLKQQRMPLYFTSTFDGQLSSIENLMRKSVYENGTKIFVIDYIQLMSNPSYAHTRHLEIASIAQRMKNLAIELDVAIVEISQLSRKLNNISDPQMSDLKESGDIEQAASIVALLGDKGEEIVEEITIGDEIHPVVKKKIL…	SNF2	MLSVPKVVLGRSFLYNNILVVEAKEQDLYSTLFFVGGEYGLEDILHTFTYKGKNYYVLPSSLSSYLSSVYPIVKIKNPKEVEQRFLQENVLPRSWQSLAIEKIISENKHKGIIKMPTGAGKTIFSLLLANKLGQRAIVIVDRITILEQWEEAINKVFSGAKVKYLSSENLEKDILEENDFLLTSVQLLLNLIKTKYEQAVKLFDQSLYNMLIYDEAHTTSAAVMFGKSISLFPNFKYVYGLTATPYISRFPLHFHTIGNVIVDPKEVGYKNDYAKNLQIDFLITDLKPKIRRWPGMTEQHIRSGYQTAIESNEKFLGEIENLIKKLIKQGRKILLVVSRIKTTKILSKVFPNAKILTSQKRDEVNTGDNLIIATYGVAQKGIDFPQIDTLISTVFIYGK…	Chromosome segregation ATPase, Myb-like DNA binding, RNR alpha, Ribonuclease HI, IMP dehydrogenase, serine protein kinase	IMG/M database
PA8	IMG/M Study ID: Gs0111485	Phenylalanine	DnaB	SGLRRGEVTVLAARTSHGKSSLSLAIAVHAAEWEIAEAEREGRHRRVVLYISPEMTAAQLVARVASQRSGVSLSDIEWGRATPEQREAWRGALADLAEYEDVLVIEAGRGFDWNEVETLVRTYHATRGVVLVVIDYLQRLSYGVIEDEYRRVSAISQGCKDLANELGIPILLVSQLNRQVAKERTGGRNESRLPDLSDLRGSGRIEEDADNVWLLWREPRFSAAASGLPQDATLIVAKARSGRVGEIRLWFYPETVRFADTKMPQRPQRKVAETVQHTDVPRGDQEERSLAKAESWYFRTFDGTAESDNDTVVLFRRKPVGRRRGYEFEKRLAKRLGGYRWPGHDGDIEWRNWRIEAKYRRGLVLRSTDELKSWLEQMYGYQRKWETGKRWAIAVTGGS…	none		primase	IMG/M database
PA9	IMG/M Study ID: Gs0116709	Leucine	none		none		AAA family ATPase, recA/radA recombinase	IMG/M database
PA10	IMG/M Study ID: Gs0116709	Phenylalanine	SNF2	MSELTDTVITIGRPEQLQGWQYRPSLPLEDRRAYRSFLGRAKRVASITWHQNPQFTVRPYQYESAALYACRRANICAGSQGVGKTLIVGFMIATLYPHLRQARPGFVQIIAPSVLSARSRWWVDLNRIPHLQGLVEVVSNRRELEKARAPIWVYHPELLTIKVDKGRRRPWLAQDLGRNRAPALLVVDEVHHFKPENQRTQALTYLRSRSRRCLALSGTLTDARLDLLHHTCRLVYGRHWPYGDGRQFKQAMGCKETVRTRAFEEDLGTGTCFQKPERYLDFIALPQLADYFQLLNRFVHRLSLNQSKVRPYCTLPEKLEINHRLNPSPLQREQHLQYLQEHRVWVEQLLQYGSAKHIFSLFQPLLRLSMIPPEREQSEKFKKLVSVVMGSSRTGIFCP…	none		recA/radA recombinase	IMG/M database
PA11	IMG/M Study ID: Gs0096891	Leucine	SNF2	MSDFKFKTKPYAHQVQAFELMKDRKSFALIADMGTGKSKMLLDNAVYLYNKGEIDALLVLAPSGVHQNWVINEIPTHLALPNHMQASAAWNSSMRKEDKEALAAVVDLKLGLRIVCMNVEALITKKGLSFVQKYLAMFRTMLVLDESQKFKTPQAKRTKAVLKLAKHAPYKRISTGTPITNSPLDAYSQFAFLDPYILGFQSFVAFRAHFAILERKINHTQQRQYTQVIGFQNLEELQLLIKPHSYRVTKEECLDLPDKIYEKVYFELSAEQKRLYKAIKEEVMLEFNEGRVTAQLAITKLLRLSQIISGFMTTEDGDTISIKGGDVKLKLLKDILEDNQEKTIIWCRFIHEIRQITEMLGDECVAYYGATESDDRAKNVQDFQLSPKIRYFVANKTAS…	none		none	IMG/M database
PA12	IMG/M Study ID: Gs0095507	Phenylalanine	SNF2	MGCSAPDGNGLKSTGKTLVSIAIIGALLAAGRIKRVLIVAPLSILGVWEDEFKRFADFPYQLIVLNGMIQKKIQQLRFLTGEGVHVVVVNYESAWRMEKELANWHPDIIIADEGHKIKTHNTAVSKAMHRLGLLAQYRLLLTGTVITNKAIDVFSQYKFLDPRIFGNSFYAFRNRYFNMVGYGNHTPVLKKSMEQDLMKRIHSIAFRATKAECLDLPETTDIIRHIELEPVTLKKYKELVKQSYTELSAGEVTATNILTRLLRLSQLTGGFIGSDDGGKIEQVSDAKLKALEDILESSIQEGHKLVVIARFIPEIHAICRLLEKKNIGYACIYGATKDRQEQVHRFQYDPDCMVFVGQIATAGLGITLTAASTMVFYSLDYSMSNFEQTKARIHRVGQK…	none		DNA methylase, prim_pol, prophage antirepressor, terminase	IMG/M database
PA13	IMG/M Study ID: Gs0111485	Phenylalanine	RecG	MSTIPKEDAVEDRRHLGYTLPLMAGSKMSALSLQMPLVRLHQCRIPRVGPQRARALAAALADFLGLPDPQRVTVEDLLLYLPLRYEDRSHLARIVELRENMWASIEVVVRVTSSYAVKGGQLTIFELSASDETGQIRAFWWNRPWLEKTFPRGTRVILYGQWRYNAPRRCFEVENPDFEVLTEEDDIAAAIHTGRRVPVYRKLGAFTTRPLRAILYHLVQQLTAENVPETLPEETRRRLHLIPRHEALRQVHFPDEETPLEDYNEVRSPAHRRLILEEFLRLQLALGLRREERERSPKGPRIRVDDRIREVVRAILPFRLTDGQRHALREIVRDMCSSRPMNRLLQGDVGSGKTIVALLAMVVAVENGYQAALMVPTEILAEQHARNIKRLLAHTPYRV…	none		Recombination DNA repair protein RecR, DNA pol 3 subunit gamma/tau, translocase SecA, nucleoside kinase, chaperone GrpE, deoxyribonuclease V, recombinase recA, DNA repair RadC, Ribonuclease J, Muts2 DNA mismatch repair, primase, RNA pol sigma factor, integrase/recombinase XerC, ClpA protease, HtpX heat shock protein	IMG/M database
PA14	IMG/M Study ID: Gs0111485	Phenylalanine	none		none		SSBP, ribonuclease, type III restriction endonuclease	IMG/M database
PA15	IMG/M Study ID: Gs0095507	Phenylalanine	SNF2	VSEGNNLKLYRYQEKAVDFLRGMRRAYLFGEMGIGKTPIALRAIEYFPALVVVPNYLKRKWLSEAQRWLGDVDAVITGGQSHSKACVPGHDVYIANYESVRAKFDDYVKLGVKTVIWDESHILRNRKSQISRRAFALSKNIPVCWMLTGSAFVTGPADLWQQFRILFPQRYTSYWRWCEQHLVIERTRWGTTVGRQWAPYSNIAEEVKDFLLKIRRKDVLPELPEKTRETVEFEPSPLQIKVAKEIEDYHVFRSVDGSVDYLAWELERQTRLLQVAVTPALIDSKYDDPHPAKFVYVLEQLDAKVPIIVFARQVRLLDMLYSYILSHRPETVICRQDGKHDGAYDFQDGRGDILLAQTDSAKYGLDLHRTWRAIFLECPWTYADITQLEDRMLRPGQHN…	none		primase, terminase, head maturation protease, major capsid protein	IMG/M database
PA16	IMG/M Study ID: Gs0095507	Phenylalanine	SNF2	MIFVDVADNGRLKIEFTDASQQAITAIRSLLTAKYDEKCRAWLIGVHDFHIFAHRLNTLQAPDKGEMSLEAKDFIDQFEERRQYLLTLKKAPPDETLLEKIQGAKTKPYPDQLQCIKFHIERGRSLEASETGLGKTLILLYTFLYWKSTGVCNKGLVLCLNSGKLDWIEEVKRHTTLKALCVGNGTQAVLRDLQEFQNNNYDLLILHYDALYQDSKSRVRVFDSFKKLKFDFVALDECHTLKNPNAKRHKRIMDLIQRWGDVKLVCATGTAIDGNPKSAWAPLKLVEHCPNRYFPPYSVFYNYFVERKLRFFGHRRVMVETGFKNLQTLKDWMECASIRFLKSEVLNRPSKIFQTRVVTLRGGQEKIYNEMKKAIHAEIQTSEGDTVSVVGAGTRVLRL…	none		ATP dependent DNA ligase, MoxR-like ATPase, Recombinase RecA, DNA repair exonuclease SbcCD, transposase, RNR alpha, prim_pol, 5'-3' exonuclease, RNA ligase, intein/homing endonuclease, DNA repair RadC, DNA pol 3 sliding clamp, DNA binding, Chaperone DnaJ, Chaperone IbpA, Holin	IMG/M database
PA17	IMG/M Study ID: Gs0095507	Phenylalanine	none		none		prim_pol, terminase	IMG/M database
PA18	IMG/M Study ID: Gs0095507	Leucine	none		none		AAA domain containing protein, nucleic acid binding protein, cyclic GMP synthase, GroES, MutL, DNA methylase, integrase	IMG/M database
PA19	IMG/M Study ID: Gs0095507	Phenylalanine	DnaB	MDPEILLIKKILQTGDLKTPIRQGIIPEYFVDKEAATWYKWIIDWAKDHQGTVPKEDTLKYHFRQARFPDNGSDISMDEIIGMVKVKQTKAICVRVADKLYSVSQNSYELRDLMNLCDECNKDLANIGRMGGTNFTRISEEFNFVLEDYGNRKDGKAFGIPWPWPLVNEKTNGIENETLTIIYGRPKNMKTWVALHIGIAYYKISLGGRIIFYSCEMPREQIARRATAMIAGVDYSKFLKGSLSPEQEEILKYILTNSKRGSEVGFKKDFILIEPKEPSIMDLRANIDRFGPDLVIIDAVQYMATGGTEDKVDFKKQTRLSQELKECARIYKLPIIAAHQANRGKEREGMENLALSDSWGRDPDVIIEVQRIKDERLGTILALLFRGAREFDLTGIFTH…	SNF2	MTDERMEVIYSDWLYIPRGRLYEPTIKAALTFFPKKQRGWTEPIQAYREEGDYLLVPREFYRGNNLFVYKKILPEWEKVEFQNKIELRDDIQRECAEAMEKNDGGIISLACGLGKTVLALNHIAKRGYPAIVIVNTTALLQQWAGEIKRFLNIRPGVIQGGDPLTWSWQEPVVLAMLHTLSLNAEEVPYKVRSRFGTVVFDECLDSDTIIWAKDGFKRLGDIVEGDMVMNPFGEFNKVKKVWKVKKEAIQVITMNGSFLIGSRDHIVMGDMGEQKLEEVAALFSVEVDGIVRRPVFARIPVGERELIDIEVDSPDGLFIANGFIVHNCHHVSAPFFSRAAPLFWGQRWGLSATPERADGTHPLFIAHLGPVIYKYIQQPLVPEVIFVNAKVSKQWKEII…	Cas4 exonuclease, RNA pol sigma factor, GroES, endonuclease, primase, recA/radA recombinase,	IMG/M database
