# Supplementary material for: Novel Viral DNA Polymerases From Metagenomes Suggest Genomic Sources of Strand-Displacing Biochemical Phenotypes
Source: Front Microbiol. 2022 Apr 21;13:858366. doi: 10.3389/fmicb.2022.858366 (PMC9069017; doi:10.3389/fmicb.2022.858366)
Supplement: Supplementary file 2 [file Table_2.xlsx]

## Sheet: Table S1 - UniProt accessions
Supplementary Table S2. UniProt reference sequence accession numbers used in alignments and tree building
UniProt Accession	Organism Name	762 residue identity
Q92GB7	Rickettsia conorii (strain ATCC VR-61 / Malish 7)	Phenylalanine
Q9RAA9	Rickettsia felis (strain ATCC VR-1525 / URRWXCal2) (Rickettsia azadi)	Phenylalanine
O32801	Lactococcus lactis subsp. cremoris (strain MG1363)	Phenylalanine
O67779	Aquifex aeolicus (strain VF5)	Phenylalanine
P52027	Deinococcus radiodurans (strain ATCC 13939 / DSM 20539 / JCM 16871 / LMG 4051 / NBRC 15346 / NCIMB 9279 / R1 / VKM B-1422)	Phenylalanine
P06225	Bacillus phage SPO2 (Bacteriophage SP02)	Leucine
P20311	Enterobacteria phage T3 (Bacteriophage T3)	Tyrosine
P19822	Escherichia phage T5 (Enterobacteria phage T5)	Phenylalanine
O05949	Rickettsia prowazekii (strain Madrid E)	Phenylalanine
Q9F173	Salmonella typhimurium (strain LT2 / SGSC1412 / ATCC 700720)	Phenylalanine
P59199	Streptococcus pneumoniae serotype 4 (stain ATCC BAA-334 / TIGR4)	Phenylalanine
Q1RH76	Rickettsia bellii (strain RML369-C)	Phenylalanine
Q9RLB6	Rickettsia helvetica	Phenylalanine
P43741	Haemophilus influenzae (strain ATCC 51907 / DSM 11121 / KW20 / Rd)	Phenylalanine
P9WNU4	Mycobacterium tuberculosis (strain CDC 1551 / Oshkosh)	Tyrosine
P9WNU5	Mycobacterium tuberculosis (strain ATCC 25618 / H37Rv)	Tyrosine
Q9HT80	Pseudomonas aeruginosa (strain ATCC 15692 / DSM 22644 / CIP 104116 / JCM 14847 / LMG 12228 / 1C / PRS 101 / PAO1)	Phenylalanine
P59200	Streptococcus pneumoniae (strain ATCC BAA-255 / R6)	Phenylalanine
P30313	Thermus thermophilus	Phenylalanine
O64235	Mycobacterium phage D29 (Mycobacteriophage D29)	Phenylalanine
Q05254	Mycobacterium phage L5 (Mycobacterophage L5)	Phenylalanine
A0A2L0V166	Salmonella phage PMBT28	Leucine
G3FFN8	Vibrio phage phiVC8	Leucine
P00581	Escherichia phage T7 (Bacteriophage T7)	Tyrosine
Q9CDS1	Lactococcus lactis subsp. lactis (strain IL1403) (Streptococcus lactis)	Phenylalanine
Q9ZJE9	Helicobacter pylori (strain J99 / ATCC 700824) (Campylobacter pylori J99)	Phenylalanine
P52026	Geobacillus stearothermophilus (Bacillus stearopthermophilus)	Phenylalanine
P46835	Mycobacterium leprae (strain TN)	Tyrosine
P52028	Thermus thermophilus (strain ATCC 27634 / DSM 579 / HB8)	Phenylalanine
Q9RLA0	Rickettsia typhi (strain ATCC VR-144 / Wilmington)	Phenylalanine
Q9S1G2	Rhizobium leguminosarum	Phenylalanine
A0A2H5BHJ5	Acinetobacter phage SH-Ab 15497	Leucine
Q55971	Synechocystis sp. (strain PCC 6803 / Kazusa)	Phenylalanine
P19821	Thermus aquaticus	Phenylalanine
P80194	Thermus caldophilus	Phenylalanine
O52225	Thermus filiformis	Phenylalanine
P74933	Treponema paludum (strain Nichols)	Phenylalanine
Q04957	Bacillus caldotenax	Phenylalanine
O34996	Bacillus subtillis (strain 168)	Phenylalanine
O51498	Borrelia burgdorferi (strain ATCC 35210 / B31 / CIP 102532 / DSM 4680)	Phenylalanine
Q59156	Caldicellulosiruptor bescii (strain ATCC BAA-1888 / DSM 6725 / Z-1320) (Anaerocellum thermophilum)	Phenylalanine
O08307	Chloroflexus aurantiacus (strain ATCC 29366 / DSM 635 / J-10-fl)	Phenylalanine
P00582	Escherichia coli (strain K12)	Phenylalanine
P0A551	Mycobacterium bovis (strain ATCC BAA-935 / AF2122/97)	Tyrosine
P56105	Helicobacter pylori (strain ATCC 700392 / 26695) (Campylobacter pylori)	Phenylalanine
AADL99605.1*	PyroPhage 3173; Sequence 69 from patent US 7723103	Phenylalanine
*NCBI accession
