# Supplementary material for: Novel Viral DNA Polymerases From Metagenomes Suggest Genomic Sources of Strand-Displacing Biochemical Phenotypes
Source: Front Microbiol. 2022 Apr 21;13:858366. doi: 10.3389/fmicb.2022.858366 (PMC9069017; doi:10.3389/fmicb.2022.858366)
Supplement: Supplementary file 3 [file Table_3.xlsx]

## Sheet: Table S2
Supplementary Table S3. Protein sequences of synthesized clones
Sequence ID	Organism name	762 residue identity	Length (aa)	Molecular weight (kDa)	Predicted isoelectric point/pI (pH)	A280 value (= 1 g/L)	Cloned sequence after MBP removal *
F_R1	Puniceispirillum phage HMO-2011	Phenylalanine	686	76.6787	6.14	1.059	MHHHHHHKLTLDVENTVTKRGGKMHLDPFEPENSLTMVGMLNDQGVERIVTFDHSEVDADDFGHTVVQEWLDKATVLVMHNAAHDLLWLWESGFKYDGPVFDTMLAEYVLQRGIKEPLSLEACAERYELDTKKQDTLKEYFKKGYSTRDIPHAELSEYLSADLHATQQLSDRLVFRLNTKADAALMPTVTLTNEVAVCLSRIYQRGFSVDVAKLDEVRQEFEQEKRQLIDDLQVHIRKLMGDTPINLNSPEQLSWVIYSRRVLDKPYWGNAIDPYMADADFRSLMAGGTERVYKTIANQCATCNGTGQIRKTKKDGSPFANTNKCPACHGDGYLLTNSDKLAGLKFKPPSAKWASANGFSTSKTNLELLESVAKSKGMHDAVDFLTKVRRLSAVDTYLS…
F_R2	Vibrio phage VPMS1	Phenylalanine	629	73.2565	5.78	1.617	MHHHHHHNKVPYELTTLAAVQSAVNLDEYLYVDIETEQLYGTVRLAQFYQEGWDTVLMVERPEIYALTAFLGTTRNVAHNIHYEVTVCQQNTETRFVPDRMEDTFLLARLAFPQKEKFSLDAVMDYCLGFDPYKKQGLKKTELQKSNWSVAKLTEDQLLYAATDVYLLPQVLAKVVHCNTEFSYKLDMLTLNYCLDFQWNGMPLHKSRFFEKYDEVQNNVDAWMKQCPVNVNSWKQVREWLQVDRSGDLDLAEFELDPNYPDRDRMCYFGNVGMKLHEAAGLIRKIRKERKKLSFLDKFEETAKDGTIYGKFKPSARSGRLTSDDQNLQQLPRSLKCVFGFEEDSGEILLYSDYAQIELRHICAITECRTMEKLFRDGLDLHTYTADMIFGDLQSIIDN…
F_R3	Mycophage D29	Phenylalanine	615	69.2006	5.77	1.254	MHHHHHHHGIELRHEVQGDLVTINVVEHPEDLDGFRDFIRAHQNCLAVDTETTGLDIYSADFRCRLVQFGTQTESWVLPIEDLEMLGREEVHEALDVLNKIVMQNASYDLQVLDRCFGIKMESLWPKILDTQILAKLVDPRPFGAGGFGHSLEELIAEFISKEQAENVKGLMAKLAKEHKTTKAKIWSTIDLYHPEYLTYAGMDTVFTARICSALAPLVPDVSRPLVPYEHKISEICSYIDRRGFLLDVEYSQQLADKWLGEQQVWEAVLLNEYGIEKVNATEDVAEAFEELGHKFTAFTDSGKRKVDKGFYADMIAAGGEKAHLAEMVQEAKKLGKWRTSWVQTFLDTRDSEDRCHTFVNPLQARTSRMSITGIPAQTLPASDWTVRRCFLADPGHVM…
F_S2		Phenylalanine	570	65.5864	6.4	1.985	MHHHHHHHGKLLKITDAFAQVDTTKPLFCDTETCGLYGKVRLLQLMQAGWDDVVLVEWPEPYALTAYLSHCDTKWHNAHYDITTVQQQTGTTWRPANFDCTFLLSRLAYPQHERFSLDDVLGYLLGYDPYEAKGLNKKALQKSSWDKLRLSEEQLKYAAIDVEHMPALWEVIKEHVDNPNYKLDKDVLNACLSFQWNGMKVNQAALFNVYEANTERLKEINCPINVNSWQQVRPYINEDESDDLALAKYHVAGNAKAGQVREARKLRKQNSFLDKFDTTAGTIYGKFKPSARSGRLTSNDQNLQQIPRALKRVFGYTPDAGRILVYSDYAQLELRTICAILNVTKMAELFREGEDLHGFTAKMVFGADWTPLHRQISKTYNFNLLYGGGIEMIRTILLK…
F_S4		Phenylalanine	651	71.21	5.95	1.47	MHHHHHHLKNMTYKVFYGAENLSKLSGAKHVAFDVETLQLQPEDGKLRLLQLGVKETETIVIIDLFDTDDEGWELIDDFLEYEDRRWVAHNAVFDIGWLQENGFKLRGSINCTMLASKLLYNGKPGLKHGLADVLKRELNIFISKEQQTSNWGADELSAEQLEYAAKDVQMLLEVDYVLSQKIIRDGLAKAYSLECRALQAMALMWRTGLPWNRSSLISLKDDYEHEIATLSKEFLFELDEALPPEHKLPREQSTRLDYLKKKLTEMGHEVSVRIKWEEEIADLETQPTVFNLRSKDEGSIRLGTKKYKGFNLNSPKQLLEKFTALLGKPPIDSKTEKPSASRTALQEYAADHHVVQVYLAWKKAEKRRQMVDSILEKMDSHGFVRASYLQLGAESGRM…
F_S8		Phenylalanine	571	63.52	6.23	1.195	MHHHHHHSDCVREGRAVIHRLPRHQLLELLSKADPDQWWVLDTETNGLDVVGHDAPHYAWWIGLSPLGSPNVFIISHEEYLLWGLNEHLANLHLIGHNLRFDLHALDLQPLVPWQDTMCAAYFGHTAGKRSMDHIARVNGWHNIPTPELLKQGKIGMVPEDQLFEYLANDCIITSKMAKKLQMQAASFDYRVEQAVYEMERRGIRLLTDKLDDVKHQLEGMIDERLTALQAEGLDGNPDSPMQVAQWLIDCGRRLPLTPSGKPSTSKLALQQLADDGDELADAVIQYRKTTKLKSAFIEPLPAMAQDGILYPRTNTTRTRTGRFSCDTPNLQQIPKRGPLGKALRGCMTSPDRDGVITCDFSQVELRVAAALANEPVLLEAFDQGRCPHTEVAAKMMGA…
F_S9		Phenylalanine	759	86.42	6.01	0.876	MHHHHHHANVAIIEKTMSSTNYDKYFDFKHDRYALCSDSSKQKILKRDVDIEIDIDAYDWLILVGSEPFKNFTRKTSITEYNGKIVDDKFLALINPAMIKFRPEAKKSFEEAVESISGFVSGELVQKSLGEDRCYGIQDSEELHKYLQDALDHPNDFIGLDSETSALYCRDGYMLGFSMSYKREHGVYVDCECIDEKAEQMMQELFNKKRVVFHNSKFDLQWFEYHFNFEFPHFEDTMLMHYMFDENPGTHGLKTLAIKHTDYGDYEAELDTWIKDYLKRTGILKASFSYDLVPFEVMKNYAAMDAIVTFLLFEKFEKAILKNEKLYWVYKNLLIEGVRFLKDVESNGVPFDLTRLEFGQKRMQEDIDTAVAALQEYPEVKAFIKANGGFNPNSTVQLR…
F_S21A		Phenylalanine	686	77.0392	6.11	1.146	MHHHHHHKLTLDVENTVTQRDGKMHLDPFEPENSLTMVGMLNDQGVERIVTFDHSEVDADDFGHTVVQEWLDKATVIICHNAAYDLMWLWESGFKYDGAVFDTMLAEYVLQRGIKEPLSLEACAERYELDTKKQDTLKEYFKKGYSTRDIPHAELSEYLSADLRATQQLADKLWYRLNTVPDSGLMNTVVLTNQVCVSLARIYQRGFAVDLSKLDEVRQEFEQEKKQLETDLQSHVRKVMGDTPINLNSPEQLSWVIYGRKVLDKTEWAARIDPYMSSSEFDRMMSSGTQRLYKTVAQQCPSCNGAGYVRKTKKNGEPFANPSRCKECDTAGFLFNPTDVLAGFKFKPPSAKWASANGFTTSKQNLEILEGAARSKGMTDAEDFLYKVRRLSAVDTYLS…
F_S21B		Phenylalanine	676	77.3961	7.57	1.193	MHHHHHHKLTLDVENTTTKRDGKLHLDPFEPTNKLVMVGCLTDKGEEYLFRDNFDGVQELLDQATILIGHNIAYDLMWIWECGFKYDGPVFDTMLGEYILQRGLKEPLHLKDCALRYDLDTKKEDTLKDYFAKGYNTDEIPKQELSYYLSADLHATQQLADAIYKKLNTEEYGSLMNSVILTNKVCVTLAKIYKNGFKVDKKALDEVRVEFEQEKQDIEKRLKQQVHNLMGDTPINLNSPEQMSWVIYSRKPKDKTMWANNFYRYMDTKTYKQTVEANSSLIYKTQAVKCNECYGEGYIRKIKKDGKPFANPSRCNNCNTLGYNFLPTKKIAGLKFIAPSSTWVSANGFTINKTYLETLCSVAKKNNMQDAVNFLTDLQRLSALDTYLSSFVEGINTYL…
F_S23		Phenylalanine	606	67.84	6.1	1.445	MHHHHHHIYLGQIKEAEELNMTAAIKCRMDGLCATTEMEFNGIKVDVARAAADLKLRTAEFNAADAELQQYIAHFPEELKFSWGSGVHVSCLLYGGTIRYQKQDTYIDPETGELARLKATARWPLFNGEAVDPGTLAFDTERGMYQVFGAEDDLGNHVDFGAFQDTFLSGKKKGEPKFKNVPVPGELKVKYQDFFVECPGHTTPDPDWKNSLSDGKGGPTYSTASDTIASLANRNVPFLKLMGRWQALAKEIGTYYARYDEGKKQWVGMMTCIGKEDHIVHHSLNHSSTVTSRLSANNPNCQNIPRGDKSDVKAMFVSRFPDGVCGELDYSQLEVVVQGLLSRDTNLVADLCNKIDFHCKRVALKFTEITYEQALVLCKDESGPDFPMWKARRTGAKNF…
F_S24		Phenylalanine	651	72.4341	6.16	1.405	MHHHHHHHGTLLPSNREVATVTRISFDTETYQIQSGQPFPRLVCLTWVEDGGDPQGLSLKEGAVEMFESWLDAGHTLVSHNGAGFDLGVMVAAGVTHSKVWAALKEGRIKDTWIQSQMQAIARDELKFNPRLKKRPTFSLAELELDLLGVEREGKKGPDVWRLRYHELEGVPFHQYPQAAKDYALADAVGTDRVYLALDDEPADTGLKILSQYSLALTSARGMVCDLEAVETLEKSLRAEVTEAKEKLKAAGLLKKSGSKDMAAIYSRVRAAFEAQGKDAPQTAKQREAGSDKTKADTETLRESDDPMLGLLADISNSDKLLSTYVPLLKSGTAGPLHPRYYLAETGRTTCRNPNVQNQPRKGGVRECFVPRQGWWYLAADYHVAELASLAQVLLDLFG…
F_S50		Phenylalanine	631	73.97	9.07	1.649	MHHHHHHKSKIIFDIEADNLLNKVSTIHCMVYASLEGDFISFKKEINATKMVEILNNYDYIIGHNIIRYDIPVLEKITGLKITAKPIDTLGLSWYLYPNRKSHSLENYGEELELYKVEIDDWKNLKIEDYLKRCQRDVELNTLIWFNQLKYLNTLYANPKDMYKLIDYISFKFSCLKEQEKNPFYLDIKWTKKSINRLRVFIYKKIKELSQAMPKELGKVLKEKPKNLYKKDGSLSSHGQKWFDYLEKSGLSKETEIVREKPNPLSSSQMKEWLFKLGWKPITFKDNVNGKKIEQISLPFGQGLCPSVIDLMDKYPVLKNLQDLYMLRHRQGILVGFLLNQNKRTIHSSAHGFTNTLRLRHANIQNLPKVGVPYGKEIRGVLSAPEGHTMIGSDVSGLE…
L1_R1	Ruegeria Phage 67	Leucine	718	82.9716	5.93	2.118	MHHHHHHHGHILTPKPTRLHHDHETFSEVDLRKTGVSIYSRHPSTEILMTAFAFDDDEVQQWVPAEGEDMPAQLEDALLDPDIKKYAWNAQFERYIWKFTYGIDIPLEQWRDPMVMAYSVSFPGQLLKCGEVLRLPEEYMKKDGHKYINWFSKLRPATKTMPIRRVNWWEKWTLWKEYKEYNVWDVKAERKIYRILRKFDLPEHEWDLWRLDQEINERGIPVNMEMCRNIIEVRDELVGERLQRMKEISGLDNPNANQQLLPWLQDNGYIFDDLKAGHIKRAKERLDEEMTDDPALRYEAQDLYEMLDLRSEVAKTSTKKFDAVASHTDYDDRLRNCFQFCAAGRTWRWGGRVFQPQNLAKPVKALEGLDWDKLESGYEIVSGGTQITAANILTTCDAE…
L1_S55		Leucine	671	75.34	6.78	1.754	MHHHHHHLSAKRLKLWHRRKRRPVSNLDFETYSEADLKKVGGWRYSEDSSTEVICLQYSLDSDGRDGEPHLWTPDMPQPKALFDAINAGEILHAFNSFFEWSIWHNCLKWPLVPIGQWRDTAAQAAASAMPRKLGDVAIALGLPADQQKSKRGTYLIQRLCKPYRGERVRDPELIQELIDYCRQDVITERAVGRRLKPLSEFEQRVWELDQKANIRGIRVDVATALNANAIRQSCETQASIDINKVTQGRVSSVSKVADIKTYLNSRGMDVTSLAKETVSDLLKEPDLDDKCRKVLQLRADVGKSSVAKYDKLVEIASTRGRLHGLLRYHGAATGRWSGNLFQPQNLPRPLAGMYDMDAVIHAINTCNMDVIELSFGNPMDALVSGIRGMLTADEGKQL…
L1_S67		Leucine	689	77.64	5.11	1.364	MHHHHHHTPKVLHLDFETRSRADLFRGGAYRYATDPSTEIICMAYAFDDDPVELWHPGLPLPDDVEAFMKAAAPRSLHAHNAQFERLITEHVLGIPTDIDQWYCTAAQARARALPGGLDDLGRCLGLPIKKDQRGKDLIRLLSVPYTNKEGDAVFRYDDDLLKEMYDYCRTDVEVERLAEKASHPLTEDEYAVWLANEKVNDAGLKVDVEFAEAAAAYADQELDEISRELKRITHGVITGPRQFVRLKKFVEPIAKADEEICEAITRVETDRRTGETRTRVTLDRDARNKLLDLERQEPGRIHPDFVRMVELLDAAGRSSVAKFQAMARRADHDQRVRGAYIFGGAGQTGRFSSAGLQVHNFPRNTAKHFDAIRNRVMTGDRLDDVMTVLAAMLRGAII…
L1_S72		Leucine	666	76.1158	6.23	2.163	MHHHHHHHGTRLHLDYETASDLDLKKTGAYKYAQHPSTRVLMLGWAFDDEPVALWEPHKDPIPARVEQGLRSPSVNKHAFNAAFERLITRHCLGIEVPPEQWRCTMVESFYLGFAGGLDKCLKAVGLPPKDARGNRLIGVFCTPAAKNHKADWYDWNNKPAEWQEFCQYCIQDVHVERDLWHWMQKFPTMNDWDYKQWFNDQRINDRGVPMDVEMAISAIEIWDLEKADITETMIDMMGIPKVTREPFVKWIEDNTGVKLDNTRKDYLATLLHKGDLPAEAEPYIKLWAQKEGKATSKYNAVINGTCDDGRARGMFQYKGASRTDRVGGRLIQLQNLKRPLYGDNDQTIDNVVNAIKCRDPKFLSMLFPHSVSEILGGSIRHAISASEGHTFAICDLTS…
L1_S75		Leucine	615	68.9556	5.73	1.126	MHHHHHHHGQILTLDFETFYSQTYSLSKLTTEEYVRGDEFEVIGVAVQVNDAEPVWFTGTDEEILAFLKGFDFENSLALAHNAMFDAAILTWHYDIKPKGWLDTLSMGRAVHGTEVGGSLKALAEHYQLGVKGTEVEHAKGLHRKDFDAEQLAQYGKYCENDVALTYGLFMAMSQEFPPFELRLIDLTIRMFSEPTLYLDTEVLNKHLVNVQEKKSELLSKTLIEKDQLMSNPQLAELLKAMGVVPPTKMSLRTGKEAYAFAKSDEGFKALLEHENPEVQAIVAARLGVKSTIEETRTQRFIGIAQRGSMPVPLRYYAAHTGRWGGDDKLNLQNLPRTSPLKHAIIVPDGYMMIDSDSSQIEARTLAWLAGQDDLVDAFDRGEDVYKIMASAIYSKSVD…
L2_R1	Alphaproteobacteria phage Phi JL001	Leucine	639	71.7847	6	1.225	MHHHHHHHGQLPMFAPESSWQPPDMSTLPSWKGARRVAFDLETYDPHLKDTGPSVRTGGHIAGYGFAIDGGPKHYLPVRHENGDNLDAAQVLRYIKDQFKTFDGELVGANLGYDLDWAWAEGIDMPLVKAYRDVLIAEPCINENKFFYSLDSVAGDWLGEQKSKTLMIEAARAYGMRKDSELGSYIHLLPARYVGVYGEDDCALPLRILELQEKEIEQQGIQAVWDLESKVLPVLVRMRQRGVKVDEDRLMEVEIRATKERRDASDLITRVTGVAVGPEDAMKKGILVDALRAAGHQLNADDAVDKHFIARHEGHCEVTAALGRLRKWDTLRKLAIDPVKNHMVNGRIHCSFNQMAADKDNGKGTKGARYGRLSCEHVNMQQQPSRDEDIAPIWRRIYR…
L2_S12		Leucine	631	71.4917	6.39	1.319	MHHHHHHHGSLYKVPSEWVPPETVPNFSEAKEIAIDLETKDDGIGSGTGPGWATKKGRVIGVALAVDGWQGYYPIAHEGGGNFDQKVFLNQLKSILELPCDKVFHNAMYDVGWLDALGLKVHGRIIDTMIAAPLINENRFNYSLKDLSKEYVGETKSEALLYEAAKEWGVDAKSEMWKLPPMYVGPYAEQDAAVTLKLWHVLQRKIIKEEVTEIFNIESELFHVLFAMKKNGVRIDIEKAEHIKTDFENAEKKIQHQLNKTCGFELEILAPLSIAKAFDKLNIKYNRTLTGLPSFDKNFLATHSNPFAQNIVKARELNKARTTFIDSILKHSYRGRIHADVNQLRSETGGTISGRLSMQNPNLQQIPARNKDIGPKIRQLFIPEKGEEWGCFDYSQQEP…
L2_S13		Leucine	660	74.0434	6.09	1.293	MHHHHHHHGADLPTDWGRGRVGLDTETRDDHLFTMGPGVRRGGFIAGISFAIEDGPGFYLPMRHGDGGNLDPQQVIRYIRDMAKKFPGSLCGANLGYDLDFLAEEGVEFPEVEWFRDVQVADPLINELHMSYSLESISNRRGIPGKDESLLMEALAAYGYKGRSAKGGLWSLHSKFVGPYAEHDARLPLTLLRRQEREIEEQDLWEVYNLESRVLPVLVKMRRRGVKVNEDRLAQVGDWAREQQQLAIDAANQFTPTGHRLALTDITNTGALALVLRGLGVELPKTAKSGKDSVTAAVLDGLDHPIGEHLRRAKKMATLRSTFVESVQKHLTNGRAHCTFNQLRREKDDGSGDSEGAAYGRLSSANFNFQNQPARDPEIGPMWRSIYEPDEGLLWASLD…
L2_S14		Leucine	588	67.0406	7.56	1.295	MHHHHHHHGDYGIQNGLGSGAPWGAVKVLGCAIKVGDQPTYYETDVDKIVEICNKYDTIVAHNASYEAGILKMLGVDIKNKTFFCTQLGSKLHYNIENSYSLDYLANKYLGQKKKSNELIDVGADLGLFVKPDYYTDPDVYTDGDVKLLKKLKTAKKRMMTVVWESLDRIQEASDVVGRYCIEDVNLTHKLHQRLKQNVNMKTYEYFCKLINVATDMRFQGIRVDIKKTYSVQFKLENELRPLEQQMWSKFGFFNYNSPVQVKLWAHNQLGLRGLKNDEGKESFGKEWIDANSDNEDVKMFSKVKKLNKMISFCSSIIEHEKHGKIYPQLNILQARTGRFSCVAPNVQQIPSRDEELAPLIRGLFLPNFNEQWYSLDFSSQEPRLQVHYAEAIKSQNGI…
Y_R1	Pelagibacter phage HTVC011P	Tyrosine	597	68.6327	8.74	1.024	MHHHHHHHGKLILDLETNGFLDKKDLVIHCIVCKDIETGEVYSYNPNTINDALELLNKAEVLIGHNITGFDIKALKQVLNYEFKGKAFDTLLCSRLIWTNRLELDYKFKQMPPKLYGRHSLESWGYRLGLRKGDYQEHSTFDEYNQDMLEYCQRDVEVTDLLFKEIIRSNYSEDAITLEHKFAYWIQKQEEQGVDFDERSAETLHSILTKKRLEISDKLSLVFSEWKKSTGFKTYKRDNIKRGIKAGVPVEQFKTEIFNPNSRDHIADRLQKILGWSPTSFTATGKPEVNEKILKALPYPEAKLLAEYLMITKRLGQLAEGEQAYLKLNRKGKIYGKIITNGALSGRCTHHHPNLAQCVSSGSPFGKEFRSLFTAPSSMVMCGIDFSGLELRVLAHYLN…
Y_R2	Pelagibacter phage HTVC019P	Tyrosine	571	65.1	7.32	1.076	MHHHHHHRYVFDIETNGFLHLCDKVHCIVLKNIDTGEILTPSNEDAIKLLEEAELIIGHNIIKFDIPVLEKLYSATFKGKIFDTLVGTRLVYADIKESDFSKKDFPKDCIGKHSLKAWGNRIGEYKEQIETDWQTFTPEMLEYCKQDTEVTYKLYKVLEEKGYSQEAMDLEHEVASLIFKQEQHGFTFDREKAEALSVKLKARQAELAEELQGVFEPIVTERWSTKTGKKLKDQVTVFNPSSRHHVAQRLKDKYGWDAQEFTSDGKAKLDDSILSKLPYPEAKILCEHFLLNKRIAQIANGSQAWLKHERNGKIHGTCNTNSCVTSRASHSFPNLGQVPSTSAPFGKECRELFTVPEGKRLVGIDISGLEVRMLCHFMSKFDNGAYTKVVLEGDIHSET…
Y_R3	Cellulophaga phage phi38:1	Tyrosine	640	73.0127	5.17	1.38	MHHHHHHHGATYVVDIETDGLKSTKLHVVSVGYQDEDGDWQVISTKDPDKIKSIMEDEDNFIVGHFFKLFDSVELERLLGFKIKAFVIDTLALAWYLFPTRKASFGLAQFGVEYGIPKPKIEDWEGLTYEDYENRCQEDVKINIKLWEELISKLMELYGSSEAAFEFIKYLMFKMDCLVTQQSEMCRVDLDKVKENIDILEPMLLEKEEMLIRAMPEGAIIKTKPKVMFKKNRQPSANAIKWFQYLKDNGLPPTTEEVRAPANPSSTTQLKDWLFSIGWEPKIFNDGANGPVPQIRNKDRELCESILELSDKEPAILYLDGLTVINHRLALLRSLQECSDENGMTIASAAGLTNTLRLRHSKPIVNLPGVTGAIHEAIKGGMTKAEAVEANLRDGQIIR…
Y_S11		Tyrosine	611	69.44	5.31	1.761	MHHHHHHTNGLDGVQFTLVDSLETANDFVRWLGERRPLNAIAIDTETGELPGNKRADALSPWHGQLRLVQVGDAQHGWSIPWDKWKGVFYEGMKNFKGPIVCHNIAFEAKWFALHSDWRIPWHQAHDTMIMAKIIDPLGSGALKTLTEQKIDPLAAYLQSELDIGLSDNGWTWGTVPYLFQPYWAYGALDTVLTMRLFHQFWEDCAPGRPYSYTYELEMNTRRIATQMELNGARVDLEYSQQKYDELEAYTDQVRQWALDTYNLSIGSNQQLVRKIEELGGEIYEYTNSGQKSASADQMKMLVRDGNPEVQQLAQTTLNYRKAGKLASTYFLNFINDNTNGFVHPSINTMGARTGRMSIQNPALQTLPKGDDTVRRAFLPKDNDHIIITSDLDQVEFRM…
Y_S27		Tyrosine	619	69.75	6.12	1.474	MHHHHHHTRYAFDCETNGLLDTMNTIHSLVLTDVDTGEVFSCHDQHTTDTPDDYNVHAGLLMLMEADQIIGHNIIGFDIPAIQIVHPWFTPDQDKVFDTLIMSRLIWSDLMDRDAKAVQAGILPSKMRGRHSLEAWGYRLGKWKGDYSADMKAAGLDPWENWNQEMQDYCVQDVEVTLAFLELIESKQVDPRAVELEHQVAFIVTEQIAHGFMFNQEAALDLLKTLQEERAEVEGKLQTLFDPWESLDCVVTPKRTVNYKDPARRNTVAGVSYNKMKMNVFNPGSRAHIADRLMKVRGWKPSEFTSNGQPKIDDEILGNLPYPEAKQISYYLMLQKRIGQVWEGKNSWLNLFNEKTGRMHGSVVTNGAVTGRMTHNYPNVAQTPTPLKPYGAECRALWT…
Y_S28		Tyrosine	575	65.77	8.75	1.107	MHHHHHHSKYCFDIETDNLLEECTKVHCIVLKDIETKEVLTLSNDQAIDKLCNAELIIGHNIIKFDVPVLEKLYNFKTKAKVFDTLVATRLIWSDLLESDMKRVHTKNFPTKLVNKHSLKAWGVRLGNYKQEFETDWKEFSNEMLEYCVQDVEVTFNLYQIILGKKYSEESLNLEHSVATLISRQERYGVMFDKEKAVKLYADLSGQRDKITKEMEETFKPIVVKRVSEKTGKPLKDKIVVFNPSSRMHIAERLIDKYNWKPKDFTPDGKPKVDDTVLNNLDYPEAKLLAKYFLLEKRIGMLAEGNQAYLKLERNGRIHGTVNTNNAVTGRATAMKPNLQQVPSVNVPYGKEFRELFTVPKGKVLIGIDVSGLELRLLGHYIAKFDGGAYADVVVNGDI…
Y_S29		Tyrosine	593	67.61	9.14	1.187	MHHHHHHRVIFDIETNGFLSDATKIHSIVIKDIDTKKVYSYHTDQIGRGLYILSGASLLVGHNILKFDLPVINKLYPEYKIEGEVFDTLLVSRLIWTNRKELDFQMKELPLNMAGRHSLESWGYRLGLRKGEFAKTNSFEEWSEEMQKYCELDVEVTYEFWKLIQKQKYSPEAIKLEHDFARCINLQEAHGFHFDVASAKKLYASLANRRLELEKSLVSTFPNWKKYIGTFIPKRDNKTLGYKKGVPIKKYQELTFNPNSRDHIADRLMNKGWKPKEFTPDGKPKVDENVLSNLEYPEAKLLAEHFLIQKRIGQLAEGNNAWLKLQQDGKIYGSVITNGANTGRCTHQKPNVAQTPSVGVPYGKECRSLFIVPNGFRLIGCDASGLELRCLAHYLGAFD…
Y_S32		Tyrosine	570	65.5884	9.2	0.956	MHHHHHHHGTKFNKVVFDIETTINADKIWCIVCKHDKTYYQFTEGKNLHRFEEFAKQTEEFIGHNIIGFDIPVVNKSFGKNLFEHCKITDTLVLSRLLNPVIDGGHSLKNWGEKLGHNKIEFEQFEFLSDDMLKYCRNDVELTERLYKFLIVKVKDFGESIKLEHDVAKIIQAQHEKGFKLDIVNAYGLQAKFQEDMNDLTNEVRKSFPPLRIEEEFIPKANNKARGYVKGVPFTKVKFKEFNLGSRQQIAERLVMLGWKPKKKTEKGHIIVDEKVLSEIKNIPEAKLINRFLMLQKRIAQVSSWIEAVREDGRVHGKVITNGTITGRMSHQSPNMAQVPAVYSPYGKECRGLWIVEKGYKLVGVDASGLELRMLAHYMNDKDYTNEVINGDIHTSNQV…
Y_S33		Tyrosine	564	63.7176	6.64	1.206	MHHHHHHHGESLYSGGLSLLCLDTETDLSHQKMWCVFAAEGDNEPTRWQPKSLQQAVDESDYVVGHNLIGFDRGVLEREGVHIPEEKCLDTLVLSRLYDPAITGGHSLKAWGARLKFEKKDFIGEDFENGYTPEMGKYCAQDVRVLQKLIKFLLEALDRSKFSEDSIWLEHAVSHICQRQEQRGFNFDEEAATDLWVELSRKMRHLSEHLQERYPPIVTERRSEKTGKRLKDHVEEFNLGSRQQVAKRLILDGVKLKHKTEGGQWKIDETILSGINHPSAQTVADYMMLQKRVGMLDNWISSVGLDGRLHGSVNTNGAISGRMTHSKPNLAQIPSLRKPYGEECRRLFIPSNGNVICGMDASGLELRILAHYMMDEDYIDQILSGDIHSYNQEAAGLQT…
PA1		Leucine	637	71.6	6.22	1.546	MHHHHHHSNTRRVLAVDIETFYSDEYSLAGTKGLTMEHYIRNPDFEMQLVCCTDVATGEQFHWDPEDGDERTLKELLDPENTIAVMHNMFFDGLALAFHYDIHFAEYIDTSALARWGLGDMKNGRAYWTLKAVSEYFGLKEKDRGALEAVKGKHREEIQGEQWDHFLAYCYDDSLITAQAFTKFMEGPCKRMRPEALKVMSWTCHNWCNPRLNLDRKILSDYAESVKDGRKKITKMLGTTAKVLRSAPKFRELLESYGVVVGMKTSPTTKKEIPAFAKDDGWMKSAVHEPGMQGLLCRARLAMASNIGVTRADRLVGMSNRGHATVALQFCGATNTGRFSGTDKINWQNPPKELGSEPHPIRRSIVAPPGKMLVSCDLSQVEARINAALAGQEDLLDVF…
PA2		Phenylalanine	742	83.3	5.99	0.614	MHHHHHHVENFFDLLGLDSVRERQSAPKRSAAPLTHEPEDIELTGLCPGGSYVYLAGEALRLFLLRLLAHDGPMALDIETGGLLPHTSSIFLVSVSTKPHTAGVFDFRTAPMDLVRRVLCEKEFIIHNACFELAFLAHHTGIMPRCSFDTMVARQLVTAGDRSRGASLAECLRDYFGLEVEKGVRSIFPKLSPDSPLTNEEIVYAAGDVTLLLPLADALQLELDELELSSVYWELEHPLLPIVAEHQLRGVKVDLDHLKACEAKYAEAVERCSREIELTAPGLVWTSNAALLRHLREEGLALQNVDRAALEDALRSTARERARVNIDDLRQRAQDDPAAAKKLAAVEEKLPVLKLMRLVLEARGYAKMLSTYIRPLLHEGPHQTAGIIEPAVKGGVLNP…
PA3		Phenylalanine	626	72.7	7.7	1.114	MHHHHHHKTPKQVIVDLETTGLNPNEGAEIFAYCIGYTTGEVNVYRYGEAIDAKQVMQRLLDNCDIEKVAHNLKFEYRFLTHPSSGYRVPDKTVWHDTMIMHQMLRNLSPSHAIDFLADVYFHYFIEYKGHRYNAKEIDKEVHEQAISRGGNWKNVDKDLMEIYQFSDGQREALLFNLLYPEISKSEKLYESYRIEIELIKTTIRIEDYGIYVDRENTKKLCQKLKTRFSELVEEVKLTYGEYYNLNSEKQLNHLLFNVLKYPVIDNTPKGKPRTNKDTLFALKEAFPNDKIFDLVLEWRSVTDGIALTRKYLNLTERSNIIHTTINTNKARTGRQSSQNPPLQNVSRDSGMKNPFAVPLRSCFRARPKRVMWFFDYKGIEMRLIIERSGCRSMLEELL…
PA4		Leucine	626	70.1	7.312	1.065	MHHHHHHDIVTIDFETYWDKKFSLSKMTTEAYVRSADFEVIGVGIKVNDNPTDWYSGEDVGGFLNSLDFTDKAILCHNTYFDGAILSWLYGIKPRFWFDTMCMAKPKHQMTEGSSLKALADYYGIGQKGSEVENTVGKRRIDFSESEMQDFADYCIQDVELTYKLFNELRKGFPPHELMIIDQTLRMYTEPTVVLDTDVLEHHIINVKQAKTDLINGLSMGQFSEVQIKKVLMSNDMFAKLLGSVGVVAPTKTSLRTGKVAFAFAKTDKTFLNLLTHADSRVRSLVKARLGIKSTIEETRTQRLIETSKRGLLPIMIKYYGAHTGRFSGGDKLNLQNLPRNGAIREALTVPKGYKMVACDSSQIEARMTAYVAGQQDLLTAFRDGRDVYSEFASDVYGI…
PA5		Phenylalanine	642	74.35	7.65	1.173	MHHHHHHVYLITNQQFNLDSDKITLCTVQQCIDYLSAHPLIAVDTETTSMDPYTGILQTMQLGTPENQYVIDCSSVKLEEFKPLLEDKDKTFIFHNAKFDLRFLLHYNIHIRKVYDTFLAECILTTGHDKDSRELSLKALCKNYLDIDLSKEERGKMRFKGLVESTILYAAYDVRFLHDIRDKQLLLIRNFKLDKILELENEVTIAYAKMEYHGVLIDIPRWNEVIKTIQDKVSSIEKELDDIVIEQAKVNPKLNKFIKPAQQLDLFSSNVAERKVTINWSSSKQKLALLKMLGISVASTDSSELRLLQNKHPIIPKLLQYSEWGKLNSSFGKSFLEYINPVTQRVHTSIWQILAAGRISTENPNINNIPRKGELGKVIRSCFIAAPGYKIVGGDFSNI…
PA7		Phenylalanine	715	82.6	6.99	1.024	MHHHHHHTNPFHQYKRVIGFDIETWDGKNKGSLDPFTGKIALVQVAFDDGDIKIFRFNERTKPYIKELLEDPSILKVGHNLKFDLKFLYVNDIYPNELFDTMIASEILYAGISNPDDISQYIEAQKKYLDVPVEELFQIEAKKVTKATRFSHSLIAVLKRELNVNISKDVQNSNWGVENLTPQQIEYAKNDVKYLIKLAKHFWKKIVLDKLEKVFYLESEFVRVLALLELIGVKIDAKGWKEYLTSVEKETLELEKELKKEIYEKFVRSKENKSIISLFEDTAEYEKINLNSPLQMAKIFGLKNVSKLTLQKQDDPTIQKYIEYKKKMKLVTTYTEEYLNKLDDKHRLRSDYSQTRTATGRISSSSPNLQNVPSWFKRYIVAEEGYIPVFADYSQVELR…
PA8		Phenylalanine	668	74.8	5.73	1.461	MHHHHHHRVSYSSELPQLEAESPVGLDIETTGLSPRQHQVVVVSIATRDTVTVVDVRSHDAQRVKTWLQTVVFPRGVVVHNGIFDLVFLDVVYGCGYPDWFWDTKLVEQLLQAEDATLAGAAKRYLGLTLDKQWQTSFDGSDLSQEQVAYAGLDAAVLLPIMERQRVLVDRYQLRRVVTLEHLAARGFFALQRNGIGVDLDIVAELRGTWEAERGAVATVLEDALTKRVYQLRVAKQEAALAKLAEWEERLEEYLAEQSRFWDAAQADPVLRSRGAQEWVGLQLGKRPVSEDEYASWFATPAGRDKFLKRCGQRFRQEHPRPPVPKVNLDAVINLGSPEQLGAALADLFAERGLDPLSDTQSRTLKAALGLDNVTDDVIRGILRWRELEKLVQFAEQIL…
PA9		Leucine	567	66.9	6.35	1.659	MHHHHHHKINELDNFPPAVAWDTEFAKQLDNKLHIPHGEFVALGITDGERYWIYEDEKLLPKVFERLKKCKVWILQNSLYDLRQMTRFVPNLLDDMPFIWDTEIVEHYVRTDYQRYNLDFLARRWLGIGVKKGMYEALSEGTQDRDELIQYLCNDVSITYRVFERQIEYMNDEGLLNLYKKIDAPMIEILTRMTLRPVRVDVKAMEQWIEQLEQRVKELRSKFSFNPNSSQQIQQYFRMKYKIILKDGRIETLEKVAKTGRVGTEELAELVELKHLEKLVSTYGRTWLEKYVENEELYADAKVFGTQTGRITYQNPNLQQVPARNFPIYRTFIINHPNKVILVADISQQEPRITAYISNETQLQHYFTDNLDIHLAVAKKIFKNDSLTKENKHERDIGK…
PA10		Phenylalanine	760	85.2	6.11	1.762	MHHHHHHSSMSAPVYVSQPGLYQSILAQQKPGKRWAIDLETYVRAEWRTVGSALDPHTGGISLITLHDGEQTVILDWFLLSKAPGGCDPQPLFTLLSQAEFLVAANARFEAKWLLHHLGMQLVNWRCVVVMSTLLANATGSKFGKMRGHSLQALCRDLLGIPLKGKGTLQIEDWSIRPTEDAAAQAWWQEKLAYATGDVMHLLPIHDLLYRSLTEAFGIGLEQGQVLALEMGVIPVVAQMELEGTPVSRELLDQIYRQLQPDPFEGSFLDKLGCEILQELGQPTARGLFSGAPVLDKRGATLLNNPVALKKVLQEYYGFKNLDSVQAEMLRRTAEVMEYLSQAESAEQQWESLEEICASEEEQAYYEELLAIEPEEFQRKMPLLGKLLHYKKLEKMRSM…
PA11		Leucine	615	69.3	6.09	1.057	MHHHHHHLVWKNGLKDKQPVQGRLDMPVPLPEDLKDYEHPELPKIPEGVPFAFDTETTGLFPHDSDRIVGYSVSIVGGASFYVAFRHHGDDGNMDEQVALDYLKYLMELPNLKIMANANFDLRFVMAEGITPKAPFFDVLLAERLIHEYRSSYSLDALGEVYTGEGKEDDLLYEWCHQTFGGRKGRSQAGNIWRAPIKLVEPYARIDAELTLKIYEKQLQLLKQADVEEITQLEMSLIEPILHMTCRGIRMDMDKLYSLGEELVKESKELNKNTGLVGRTVNVNAGRDIQRAFDDLKVSYPTTDKGNPSFTADFLKSCDAPIAKAISACRKNTKLMNSFIEGAYKKYVTRGRLYSGFNQIGAVTGRMSSSRPNLQQTPRDERFRELFIADEGETLVGID…
PA12		Phenylalanine	646	73.8	7.55	1.241	MHHHHHHGYKCVYMLSEIKEYLKNTVLFAFDFETSPRDKWRNDKSAALDAHRADITGISFSVSEGTAIYVPLKHRSGRNAENQAAIWDYLKLLFESKDVIKVAHNLAFESMFLYARGIVLQKPCYDTIAASQLTLKSKWEFRSLADSGLKTLAPALCKAEMTEFSTVTEGRFFDELNPQDEKTVRYACADSDYTLRLYHVFNQWFDRFLPKHRTIVEEVESPTSVYVGIMKYNGILVDKSAMLKKQAEAAEKIVSIRKEITGIIGNVEIGANASTSAFKKYLFVDLGLPVMKTTAKHQEAADDETMILLKGWCESNRPELARLFELVQEYRKWGKLKSTYIDGYLRFIDEDTGRIHPDLIPLGTETGRFASRNPNMQNCPRKDNDPIGVRKFIIAPEGK…
PA13		Phenylalanine	593	67.2	6.17	0.863	MHHHHHHRTYRVITQPAELEALRERLLAEPVLGVDTETTALDPYRGHLRLLQLATRSEVFVLDLFVLGRQALEVLRPVLEGERPVKVLHNAKFDAKMLLHHAGIELGRLFDTMLASQLVAAGDMAKRHGLADVVERYLRERVEKTSQLSDWSGQLSSEQLDYAARDAEVLLPLRQALIEKLKELGLVRVAKLEFECVIPTAAMELAGMPFDVERWQTLVEAWEQRRAHLEEALRRELAQGVTQANLFGQVEINVNSPQQVLTSLRQLGLPVEGTSEIDLLAYRDHPAVRLLLEYRSVQKLLSTFGRGFLEHRHPVTGRLHGDFHQIGTPTGRYSCSEPNIQQVPNVPEIRACFRAPIGRRLIVADYSQIELRILAEFSQDPKMLEAFLNGLDLHRMTAS…
PA14		Phenylalanine	582	65.1	8.49	1.18	MHHHHHHTRIPSLALRLIQTPKDLEAALPLLARERLVGLDLETTGLDPHQDRIRLLSLALPQAGEVLLVDLFRLPGALEGIRPFLEAGEGALLVGHNLAFDLGFLMARGLFPSGRRLWDTGLAQQVLRALPRMPALKDLLPVDKSLQVSDWGGELSQRQLEYAARDAVAVLVLYKEQIAEARERNLVRALALEMRALPAVAWMRVMGVPFDPKAWSLQMEEALAEAERALKRLARFEDGLFQGSLNWNSPKQALEALRRHGIAVSGTREEDLAPYRHHPLVEALLDYREAQKRVSAFGERWLEHLHPKTGRIHPEWKQIGAETGRMACARPNLQQVPRDATRRAFRAPEGRVLVKADYSQIELRLAAALAPDSVMAEAFRKGEDLHTLTASRVLGKPGE…
PA15		Phenylalanine	588	66.5	6.37	1.206	MHHHHHHSSNYKLTLVTEDNVDELLNELELSQIVAIDTETTGLDKWRDLIVGFSLCPLETKHAFYIPIRHELGSLFAGNSNLPAPVIDKIRQAMAARDKSAVWLMWNAPFDYRMLRRDGFGPFSRITDVQVLWHILDERPSNKLSVRAKAIGFDIDEVERKLMRLGGHKAIVNMSPKDMYEYACTDALATAILHEKAILELEKEPELFELAKREVQLTRLIINMEKVGFPVNVEKLKKYADLAQQNMNRLSREISELAGRPINPASSQQVCAVLGIPSSSREALEEVGGDLAKAILEWRAWEKSLSTFYSVMLEKQIDGRIHPTINQTGTETGRWSCQDPNLQALPRENEIYHVRECMEAPDGKMLVLWDYSQMELRVVAHYSGDSAMLSMLANGQDVH…
PA16		Phenylalanine	722	83.4	7.16	1.532	MHHHHHHNKYTDLQPPKEGVPPQVVLPPPVRPCPNLFRPILVESDETIKALEKVAEHASRAAVDTETTGLHVDRDKVIGICLSFPPWEEGYYIPMYNSPEGTIYWNSEKKFRYLVDFLKSFLESDIKKIFHNLLYDIPIIYFNFDIVVRGIYSDTMLKSHVVDADSQHSLKELAVKKIHPDADWYEVELKRWNKAVGGTDENPKYWLIPVQYVAEYGAGDAVWTRRLDDILEQSLLPTTQPIYTVITMPLARTALDMRVHGVCLDTEYLENGENWYNAEIKILIDQIRTIVGNPVFNPSSPDQLRELLYDTLKLPGGRKTKKGYSTDEAELKRLRGTHPVVDYIIEYRAAEKLKSTYFTGLLSDIGPDGFYRTDPKIHGTRTGRLSMARLHQIPHGPLV…
PA17		Phenylalanine	588	67.7	9.47	0.776	MHHHHHHVNTIKRIEELKKLKQKLSNCPIVVLDFETSDGNFLTADICGVGIALSSQESYYIPTTEIPVQAIKQELGPILKLKRLAGHNVIYDLIIGKRFGFDLNYYYDTKMMYHMLFPDERETRLRHIVKRYLPEYKLILLEDLIGSGRKKISVADVPIEQLAEYSCRETAAIMRCVEILKNELQAQHIWQSYIQLHQPLFSILADMTLIGIKLDLSRLKKLTEEYRQKLEQEKQIIFKLAKKKFNINSPKQLIPILQERGITIRRQTEKGQFSVNEDSLKEIYAETKDALCKHLLEYRKSMKILSTYLEPFAIQIDDNHRLHGSFQLTVTATGRLASANPNLQNIPPEIREIFIADTGKMFIIADYSQIELRVLAYLSKDKNMIKAFLNGEDIHAKTA…
PA18		Leucine	689	78.4	7.17	1.554	MHHHHHHREQYVPEWRAMLRDCGYPDNVVVLDFETYFDDEYTMKGGGLSTIEYVMDQRFEVLGLAVLDVFENFPDYEQRSKFWVGEEGVTRVLKHLQDKYGEHLERATVVIQNATFDASILAHRYGIYPPHVIDTRGLAYNWDARRKHDLGSLAKDLKLPPKGDTQEFKGLTFRKRYTKSKSRKKGPKLPIQVPTITDEQIVSLSRYAANDAMREWEVFTVMLPRLSRPKVELRVMQHTLELFTKPVLMVDFEKGEGLIRLMEAEIDKVVTPTGHTREELSGDRSFWGLLDRALEAADENPQVYYKPSKKGYILAEAKDDPERELLLKHKDPAVRALMQARIAIGSWPTHIKRVRKIMAQARALGGRLPIALKYCGAHTGRWSGGEGINLQNLGSKGHE…
PA19		Phenylalanine	632	73.1	8.57	0.913	MHHHHHHLIIPNAPRSEYIDREDDIKTVLEEIEKRGIFSFDTETDGIDIIRSRPILFSIAFGSRRITCPIKVIPLFSKVFSSRRIVKIGANIKFDMHMLSHFGIDVHNIADVMVMAHMENNERLSYSIKKLSSYLFSDEDPRHINYKTPFKGRIKGIQKFIDEYGFEAACDYASLDAWTCLVLYEELQRRLKELRLWNLFEAEDKIYTEILFDMEHRGFLIDIGYLKELRGKCEKKLDEVKGYFARKAGRPINLNSVPQLQEFFYGYLKKEISKRTKKGGKGSIDEETLRKWASVGDEFAKILLEYRRIMKLYSTYVEGLLKVADSNGRVHSTFHQIGTRTGRLSSSDPNLQNIPKDDDFGIRKAFITESGWVIIDCDYSQIEQVLITLFSKDEFTLRA…
*MBP-TEV tag (removed)	MHHHHHHKIEEGKLVIWINGDKGYNGLAEVGKKFEKDTGIKVTVEHPDKLEEKFPQVAATGDGPDIIFWAHDRFGGYAQSGLLAEITPDKAFQDKLYPFTWDAVRYNGKLIAYPIAVEALSLIYNKDLLPNPPKTWEEIPALDKELKAKGKSALMFNLQEPYFTWPLIAADGGYAFKYENGKYDIKDVGVDNAGAKAGLTFLVDLIKNKHMNADTDYSIAEAAFNKGETAMTINGPWAWSNIDTSKVNYGVTVLPTFKGQPSKPFVGVLSAGINAASPNKELAKEFLENYLLTDEGLEAVNKDKPLGAVALKSYEEVLAKDPRIAATMENAQKGEIMPNIPQMSAFWYAVRTAVINAASGRQTVDEALKDAQTGSENLYFQG
