# Supplementary material for: Novel Viral DNA Polymerases From Metagenomes Suggest Genomic Sources of Strand-Displacing Biochemical Phenotypes
Source: Front Microbiol. 2022 Apr 21;13:858366. doi: 10.3389/fmicb.2022.858366 (PMC9069017; doi:10.3389/fmicb.2022.858366)
Supplement: Supplementary file 4 [file Table_4.xlsx]

## Sheet: Table S3
Supplementary Table S4. Summary of protein production of clones and biochemical activities of proteins
Sequence ID	762 residue identity	Data Source	Environment	Synthesized	Cloned	Protein Produced	Polymerase Activity	Strand displacement activity
F_R1	Phenylalanine	Genome	Marine	+	+	+	Weak	None
F_R2	Phenylalanine	Genome	Marine	+	+	+	Weak	None
F_R3	Phenylalanine	Genome	Unspecified	+	+	-	-	-
F_S2	Phenylalanine	Viral metagenome	Estuary	+	+	-	-	-
F_S4	Phenylalanine	Viral metagenome	Estuary	+	+	-	-	-
F_S8	Phenylalanine	Viral metagenome	Estuary	+	+	+	Weak	None
F_S9	Phenylalanine	Viral metagenome	Estuary	+	+	-	-	-
F_S21A	Phenylalanine	Viral metagenome	Estuary	+	+	+	Strong	Moderate
F_S21B	Phenylalanine	Viral metagenome	Estuary	+	+	+	Moderate	None
F_S23	Phenylalanine	Viral metagenome	Estuary	+	+	+	Weak	None
F_S24	Phenylalanine	Viral metagenome	Estuary	+	+	+	Strong	Strong
F_S50	Phenylalanine	Viral metagenome	Estuary	+	+	+	None	None
L1_R1	Leucine	Genome	Marine	+	+	-	-	-
L1_S55	Leucine	Viral metagenome	Estuary	+	+	-	-	-
L1_S67	Leucine	Viral metagenome	Estuary	+	+	+	Moderate	None
L1_S72	Leucine	Viral metagenome	Estuary	+	+	-	-	-
L1_S75	Leucine	Viral metagenome	Estuary	+	+	+	None	None
L2_R1	Leucine	Genome	Marine	+	+	+	Weak	None
L2_S12	Leucine	Viral metagenome	Estuary	+	+	-	-	-
L2_S13	Leucine	Viral metagenome	Estuary	+	+	-	-	-
L2_S14	Leucine	Viral metagenome	Estuary	+	+	-	-	-
Y_R1	Tyrosine	Genome	Marine	+	+	-	-	-
Y_R2	Tyrosine	Genome	Marine	+	+	-	-	-
Y_R3	Tyrosine	Genome	Marine	+	+	+	Strong	None
Y_S11	Tyrosine	Viral metagenome	Estuary	+	+	-	-	-
Y_S27	Tyrosine	Viral metagenome	Estuary	+	+	-	-	-
Y_S28	Tyrosine	Viral metagenome	Estuary	+	-	-	-	-
Y_S29	Tyrosine	Viral metagenome	Estuary	+	+	+	Weak	None
Y_S32	Tyrosine	Viral metagenome	Estuary	+	+	+	Moderate	None
Y_S33	Tyrosine	Viral metagenome	Estuary	+	+	-	-	-
PA1	Leucine	Microbial metagenome	Hot spring microbial mat	+	+	+	None	None
PA2	Phenylalanine	Microbial metagenome	Hot spring aquatic	+	+	+	None	None
PA3	Phenylalanine	Microbial metagenome	Hot spring microbial mat	+	+	+	None	None
PA4	Leucine	Microbial metagenome	Unspecified	+	+	+	Weak	None
PA5	Phenylalanine	Microbial metagenome	Hot spring sediment	+	+	-	-	-
PA7	Phenylalanine	Microbial metagenome	Hot spring sediment	+	+	+	Moderate	Moderate
PA8	Phenylalanine	Microbial metagenome	Hot spring sediment	+	+	+	Strong	Strong
PA9	Leucine	Microbial metagenome	Hot spring aquatic	+	+	+	Moderate	Strong
PA10	Phenylalanine	Microbial metagenome	Hot spring aquatic	+	+	-	-	-
PA11	Leucine	Microbial metagenome	Unspecified	+	+	+	Moderate	Strong
PA12	Phenylalanine	Genome	Unspecified	+	+	+	Moderate	Strong
PA13	Phenylalanine	Microbial metagenome	Hot spring sediment	+	+	+	Moderate	None
PA14	Phenylalanine	Microbial metagenome	Hot spring sediment	+	+	+	Moderate	None
PA15	Phenylalanine	Microbial metagenome	Hot spring sediment	+	+	+	Moderate	None
PA16	Phenylalanine	Microbial metagenome	Hot spring aquatic	+	+	+	None	None
PA17	Phenylalanine	Microbial metagenome	Hot spring aquatic	+	+	+	Moderate	None
PA18	Leucine	Microbial metagenome	Hot spring aquatic	+	+	+	None	None
PA19	Phenylalanine	Microbial metagenome	Hot spring aquatic	+	+	+	Moderate	None
